# Supplementary material for: sRNAdeep: a novel tool for bacterial sRNA prediction based on DistilBERT encoding mode and deep learning algorithms
Source: BMC Genomics. 2024 Oct 31;25:1021. doi: 10.1186/s12864-024-10951-6 (PMC11526673; doi:10.1186/s12864-024-10951-6)
Supplement: Supplementary file 2 — Supplementary Material 2. [file 12864_2024_10951_MOESM2_ESM.xlsx]

## Sheet: Table S1
	Table S1 - The performance of sRNA identification in different Folds and different strategy
	Index	ACC		SEN		SPE		PRE		FSC		MCC		AUC
	Strategy	TextCNN-GAN	TextCNN	TextCNN-GAN	TextCNN	TextCNN-GAN	TextCNN	TextCNN-GAN	TextCNN	TextCNN-GAN	TextCNN	TextCNN-GAN	TextCNN	TextCNN-GAN	TextCNN
	1st-Fold	0.970632	0.957058	0.977248	0.951298	0.955609	0.970137	0.980385	0.986362	0.978814	0.968512	0.930979	0.902547	0.966429	0.960717
	2nd-Fold	0.966683	0.954837	0.965162	0.946676	0.970137	0.973366	0.986555	0.98776	0.975741	0.966782	0.923156	0.898335	0.967649	0.960021
	3rd-Fold	0.95385	0.934353	0.943832	0.912193	0.976594	0.984665	0.989195	0.99265	0.965981	0.950722	0.896758	0.859803	0.960213	0.948429
	4th-Fold	0.967423	0.965449	0.985425	0.969072	0.926554	0.957224	0.968215	0.980928	0.976744	0.974964	0.922791	0.919415	0.955989	0.963148
	5th-Fold	0.959526	0.881293	0.956274	0.834696	0.966909	0.987086	0.984987	0.993232	0.970418	0.907089	0.907395	0.768011	0.961592	0.910891
	Average	0.963623	0.938598	0.965588	0.922787	0.959161	0.974496	0.981868	0.988186	0.97354	0.953614	0.916216	0.869622	0.962374	0.948641

## Sheet: Table S2
	Table S2 - The detailed sequence of Identfied sRNAs in Mycobacterium tuberculosis
	No	Accession	Sequence		Length	min_energy	avg_min_free_energy	AT Proportions	CG Proportion
	1	sRNA-1	GGTGCCAACCTACCGCGCGAGCAGACGCAGAATCGCACTGCGCGGGGTCCCGCGCATGCGATTCTGCGTCTGCTCGCCG		79	-62.2	-0.787342	0.303797	0.696203
	2	sRNA-2	CGGATAGCCCCGTGTTGTTGTCTGACCCCCGACCCCGACGGCAATGCGGGGCAATCCCCTGGAAAGGGCCGCCGCTGGTGGGAGGGGACCCAGCGGCGGTCT		102	-58.5	-0.573529	0.294118	0.705882
	3	sRNA-3	GTTCAGCGGTCCGGTCACAGGCATCTCGGATGCCTGTTCTGCGTGCAGCGTGGGCGGCTTTGGCCGCGATCGGTCGGCATTGGGCCCTGCTTGTGCAGGGCTTTTTT		107	-56.6	-0.528972	0.364486	0.635514
	4	sRNA-4	TGTTTGCCGTCCGCGCTGGGCCTTCGGCGCAGCTGGCATTTGTGGTCAGCTGCATGGCGACGGCAGCGCCTCGGTGGTGAACGCCGGGT		89	-46	-0.516854	0.314607	0.685393
	5	sRNA-5	GGTCATGAGCGCCAGCGTCAAGCCCCGGCTTGCTGGCCGGCAACCCTCCAACCGCGGTGGGGTGCCCCGGGTGATGACCAGGTTGAGTAGCCATCGCCGGCTGCGCGGCAAGCGCGGGTC		120	-53.6	-0.446667	0.283333	0.716667
	6	sRNA-6	AAATAACGGAGCGGCCTAACGAGTAGGCGGCTCCGATCTCTGGTGTCGTTTATTGTCCTGCCGACAGTTTACCGTGCCGCCCGGTCGGGCGCGGGGCGGCCT		103	-45.3	-0.444118	0.359223	0.631068
	7	sRNA-7	TACTCAACGGCCGCCGAGCGCGTCGGTTCGGCTACCGCATGGTTGCCAATCGGTCCCGAATCCTGGGGTTTTACCGGCTGGCGATGGTTTTCCGGCACCGCGCCGCGCTACATTCGAGATACCGGTGGCTCGCTAGGTGGCGGAAGGAGGTGGTGA		156	-65.7	-0.421154	0.358974	0.641026
	8	sRNA-8	CGACGCGACACGCCGGTGCGGCGTCGCGGGATTCACACTCGGCGATACGTGTCGCCGTTTTGG		63	-26.2	-0.415873	0.31746	0.68254
	9	sRNA-9	GCGAGCTGGGGCACCATCCGCGGCGAGCAGACGCGAAAGCCCGCGACACGCCGAGGCATCGGGGGATTTTGT		72	-29.4	-0.408333	0.305556	0.694444
	10	sRNA-10	TGCAACTCCCTACGCCGGCATTACCCGGTCAGGTTCGTACGGTCGACGGCCCCGAGCCGTCCTCTCAGCGCACTCGGCGTGCGCTCCCGCGTGGGTACCC		100	-37.8	-0.378	0.3	0.7
	11	sRNA-11	TACACATGGGCAGACCCGGCGTGACTCTCGGGGGGCGTCTGACACCGCCTTCTGCGGGTCTTGCGCGGCCGGCCTTCACCCCGTCTTCCGGCACTTTCGATTGGTCACT		109	-41.1	-0.377064	0.33945	0.66055
	12	sRNA-12	CAAGCACCTCGCTAGGTGAGGCGTCTGCGCGGATATAGGCCACTGACCTCGAACGTCGAAAGACGCCCAGGGTCAGGACAGCTCTTCCCGGCT		93	-34	-0.365591	0.376344	0.623656
	13	sRNA-13	CCAAAAGGGACGACCCCCGCCAGGGGGGGAGGAGGCGAGGGTCGTCGTGCATCAGCCCCGGGGGGTCGGACTGATACACCCTCGGCTATGGCCGAGTAATGCTTACTATACACATGACAGTGCGCAGTCACGCAAGTACC		140	-50.7	-0.362143	0.371429	0.628571
	14	sRNA-14	CCCTGTAGACACGGGAGTCCCGGGAGCGGGGTCTGAGAGTGGGCGCGCCTGCCCTTACCGTCACACCTGATCCGGATCATGCCGGCGAAGGGAGGTCAAGGA		103	-34.8	-0.341176	0.330097	0.660194
	15	sRNA-15	GACGTTAGCGAAGGGGAGTAGTCCCGAATCGTCGAGTCGACATACTGGCGAAAAGCCCGGCTGGCGAACCGTTTGATACCAACGGTGGGCGAGACCTTCGACCGATGT		108	-36.7	-0.339815	0.416667	0.583333
	16	sRNA-16	AGAAAACCACCCAAGCGTTTCCGGCGCCGAGCGGCCATCGGTTCGCCGCCAGCGAACGCGGCAAAGTA		68	-21.7	-0.319118	0.352941	0.647059
	17	sRNA-17	TACGGCCATCGATCGAAGCGGCCGACCTGCCCCAGATCCGGAGAGCCCGGCAGCCACTACCGAGGACCGCC		71	-21.4	-0.301408	0.295775	0.704225
	18	sRNA-18	AGCAAGCCGACGAAGACCACGCTATCCCGGTCTGTTCCGGCGTCCG		46	-13.5	-0.293478	0.347826	0.652174
	19	sRNA-19	GCCGAGATCTCGGTGGGTTATTTGCGGTGGGATTTTTTCCCGAAG		45	-11.9	-0.264444	0.466667	0.533333
	20	sRNA-20	AGAAAAGCGCCCACGAAAACACCGTGGGGCGCCACACACGTTTGATCACGCCACAACCCACCGACACCGTCACT		74	-16.3	-0.22027	0.405405	0.594595
	21	sRNA-21	CCGGTGTTTCTCGGGACAACGACATACGAAAGGA		34	-4.9	-0.144118	0.470588	0.529412

## Sheet: Table S3
	Table S3 - Identified targets of sRNA in Mycobacterium tuberculosis
	Accession	Target	Target(RV)	Energy	P-value	Probability	sRNA start	sRNA stop	Target start	Target stop	Annotation	Interaction
	sRNA-1	Rv2061c	Rv2061c	-54.21	2.05302e-12	0.95468	1	24	-25	-2	hypothetical protein	((((((((((((((((((((((((&))))))))))))))))))))))))
	sRNA-3	acpM	Rv2244	-13.24	0.0441935	0.578756	59	84	-82	-59	meromycolate extension acyl carrier protein	((((...((((.(((.((((((((&)))))))).).)).).)))...))))
	sRNA-3	acs	Rv3667	-13.66	0.0259853	0.610805	66	83	-39	-22	acetyl-CoAsynthetase	((((((((((((.(((((&)))))))))))))).)))
	sRNA-3	aftC	Rv2673	-13.32	0.0323062	0.598028	73	85	-53	-41	alpha-(1->3)-arabinofuranosyltransferase	((((((..(((((&)))))..))))))
	sRNA-3	agpS	Rv3107c	-24.11	0.02696	0.608677	22	51	-17	14	alkyldihydroxyacetonephosphate synthase	((((((.(((((..((((.(((((((.((((&)))).))))))).)))).)).)))))))))
	sRNA-3	ansP1	Rv2127	-14.64	0.0171463	0.633995	52	62	-23	-13	L-asparagine permease	(((((((((((&)))))))))))
	sRNA-3	asnB	Rv2201	-23.87	0.0283476	0.605755	48	86	47	86	asparagine synthetase	(((((((.(.(((((((((.(((((.(((...((((((((&))))))))))).))))).))).)))).)).).)))))))
	sRNA-3	bioF2	Rv0032	-12.97	0.0286858	0.605061	2	12	-28	-18	8-amino-7-oxononanoate synthase	((((.((((((&)))))).))))
	sRNA-3	cpsY	Rv0806c	-13.21	0.00989756	0.662589	76	92	-13	5	exopolysaccharide phosphotransferase CpsY	((((((.(.(((((((((&))))))))).)))))))
	sRNA-3	ctpH	Rv0425c	-13.24	0.0262191	0.610288	1	16	-86	-69	metal cation transporting ATPase H	((.(((..((((((((((&))))))))))))).))
	sRNA-3	ctpI	Rv0107c	-20.69	0.0251487	0.612686	62	96	61	96	cation-transporter ATPase I	((((((((.((.(((((..((((((.((.(((((((&))))))).))..)))))).))))))).))))))))
	sRNA-3	cydA	Rv1623c	-15.51	0.0139148	0.645115	64	95	75	100	cytochrome D ubiquinol oxidase subunit I CydA	(((.(((..(((((((((((((((((&)))))))))).)).....)))))..))).)))
	sRNA-3	cyp139	Rv1666c	-17.55	0.0379609	0.588246	72	83	-126	-116	cytochrome P450 Cyp139	(((((((((((&)))))).)))))
	sRNA-3	dop	Rv2112c	-16.34	0.0234723	0.616618	72	86	-67	-54	pup deamidase/depupylase	((((((((((((((&)))))))).))))))
	sRNA-3	dppA	Rv3666c	-15.74	0.0320971	0.598416	4	15	40	51	dipeptide ABC transporter substrate-binding lipoprotein DppA	((((((((((((&))))))))))))
	sRNA-3	dxs2	Rv3379c	-19.65	0.0158858	0.6381	39	74	43	78	1-deoxy-D-xylulose-5-phosphate synthase	(((((.((((((((((.((.(.((((((((((((((&))).)))))))))))).)))))).)))))).)))))
	sRNA-3	espK	Rv3879c	-25.31	0.00384833	0.707419	32	60	-147	-115	ESX-1 secretion-associated protein EspK	((((.((.(((..((((((((((....((((((&))))))))))))))))..))).)).))))
	sRNA-3	fadD26	Rv2930	-16.58	0.0253614	0.612202	68	96	-10	20	fatty-acid--CoA ligase FadD26	(((((((..(...((((((.(((((((.((&)).)))))))))))))...)..)))))))
	sRNA-3	fadD28	Rv2941	-17.48	0.00651881	0.683008	71	96	-61	-36	long-chain-fatty-acid--AMP ligase FadD28	(((((((((...(((((.(.((((((&)))))).).)))))...)))))))))
	sRNA-3	fadD29	Rv2950c	-15.53	0.00724714	0.677925	1	10	81	90	long-chain-fatty-acid--AMP ligase FadD29	((((((((((&))))))))))
	sRNA-3	fadD32	Rv3801c	-23.88	0.0110339	0.657099	10	42	-15	15	long-chain-fatty-acid--AMP ligase FadD32	(((((((.((((((((((((((((((.(((&))).)))))))))))))))...))).)))))))
	sRNA-3	fbiA	Rv3261	-13.34	0.0294027	0.603612	71	87	-72	-53	2-phospho-L-lactate transferase	(((.((((..(((((((.((&)).))))))))))))))
	sRNA-3	ftsH	Rv3610c	-11.76	0.0119596	0.652979	72	87	-161	-146	zinc metalloprotease FtsH	(((((.((.(((((((&)).))))).)))))))
	sRNA-3	galK	Rv0620	-13.73	0.0215576	0.621409	66	78	75	86	galactokinase	((((((((((((&)))))))).))))
	sRNA-3	gdh	Rv2476c	-21.68	0.0130602	0.648427	48	84	-125	-86	NAD-dependent glutamate dehydrogenase	((.(((((((((.(((((((((....(((..(((((((((&)))))))))))))))))))))....)))))).)))))
	sRNA-3	glmS	Rv3436c	-14.52	0.0226579	0.618614	43	53	-25	-15	glucosamine--fructose-6-phosphate aminotransferase	(((((((((((&)))))))))))
	sRNA-3	glnD	Rv2918c	-14.35	0.0167791	0.635164	64	83	-194	-174	bifunctional uridylyltransferase/uridylyl-removing enzyme	(((.(((((((..((((((((&)))))))).))))))).)))
	sRNA-3	gltB	Rv3859c	-12.6	0.00250832	0.726277	68	77	-134	-124	glutamate synthase large subunit	(((((((.(((&))))))))))
	sRNA-3	glyS	Rv2357c	-13.22	0.0394361	0.585891	66	84	-83	-68	glycine--tRNA ligase	((((((((((((((((&))))))))..))).)))))
	sRNA-3	gnd1	Rv1844c	-14.16	0.021545	0.621442	34	72	-84	-48	6-phosphogluconate dehydrogenase	(((((((((((((((.(((..((((((((((..((((&)))).))))))).))).)))))))))..)).))))).))
	sRNA-3	gpsI	Rv2783c	-14.99	0.0033603	0.713481	54	78	-132	-106	bifunctional guanosine pentaphosphate synthetase/polyribonucleotide nucleotidyltransferase	((((..(((((((.((((((.((((((&)))))).))))))))))))).))))
	sRNA-3	groEL1	Rv3417c	-16.29	0.0141945	0.644069	67	102	-21	16	chaperonin GroEL	(((((((((.(((((.(((((((..((..((((((((&))))))))..)))))))))))).))..)))))))))
	sRNA-3	groEL2	Rv0440	-15.03	0.00765761	0.675256	33	70	-93	-57	molecular chaperone GroEL	(((((((.((..(((((((((..(((((.(.((((((&))))))))))))...)).))))).))..)).)))))))
	sRNA-3	guaB1	Rv1843c	-15.47	0.0206639	0.62377	32	59	-157	-133	inosine-5'-monophosphate dehydrogenase	(((((((((((((((.((..(((((&)))))...)).)))))))..))))))))
	sRNA-3	guaB2	Rv3411c	-15.75	0.0111958	0.656357	73	88	-12	2	inosine-5'-monophosphate dehydrogenase	(((((((..(((((&)))))....)))))))
	sRNA-3	gyrA	Rv0006	-11.75	0.0129213	0.648982	1	8	-153	-146	DNA gyrase subunit A	((((((((&))))))))
	sRNA-3	hemA	Rv0509	-13.42	0.0230271	0.617702	66	89	-198	-166	glutamyl-tRNA reductase	(((((((.(((........((.(((((((((((&))))))))))).))))))))))))
	sRNA-3	hrp1	Rv2626c	-17	0.0183003	0.630458	66	93	-14	15	hypoxic response protein	((((.(((..(((((((.((((((..(((&)))..)))).))))))))).))).))))
	sRNA-3	ileS	Rv1536	-13.39	0.0309567	0.600569	72	91	31	46	isoleucine--tRNA ligase	((((((((..((((((&))))))......))))))))
	sRNA-3	ilvA	Rv1559	-14.27	0.0338187	0.595281	1	16	67	82	threonine dehydratase IlvA	(((((.(((((..(((&)))..))))).)))))
	sRNA-3	iniA	Rv0342	-13.28	0.0130981	0.648276	68	96	-181	-157	isoniazid inductible protein IniA	(((((.((.((((.(((((((((((&)))))).))))..).))))..)).)))))
	sRNA-3	iniB	Rv0341	-16.68	0.00995798	0.662283	69	83	-135	-120	isoniazid inducible protein IniB	(((((((((..(((((&)))))))))).))))
	sRNA-3	lhr	Rv3296	-15.66	0.0351141	0.593009	1	13	-122	-110	ATP-dependent helicase	((.((((((((((&)))))))))).))
	sRNA-3	lpqY	Rv1235	-16.3	0.0312962	0.599921	71	90	77	99	trehalose ABC transporter substrate-binding lipoprotein LpqY	((((((((.(..(((...(((((&))))))))..).))))))))
	sRNA-3	lysX	Rv1640c	-164.19	1.65033e-05	0.906424	1	39	-79	-41	bifunctional lysine--tRNA ligase/phosphatidylglycerol lysyltransferase	(((((((((((((((((((((((((((((((((((((((&)))))))))))))))))))))))))))))))))))))))
	sRNA-3	mak	Rv0127	-14.53	0.0176371	0.632467	67	94	-13	12	maltokinase	(.((((((.(((((((((.((((((&))))))))))....))))).)))))).)
	sRNA-3	metE	Rv1133c	-19.89	0.0448726	0.577789	11	43	-111	-78	5-methyltetrahydropteroyltriglutamate--homocysteine methyltransferase	((((((((((((((((((..((((((((.(((((&))))).)))))))).))))))))))))))))))
	sRNA-3	mgtE	Rv0362	-13.96	0.0142435	0.643888	6	16	-172	-162	Mg2+ transport transmembrane protein MgtE	((((((.((((&)))).))))))
	sRNA-3	mmpL9	Rv2339	-13.01	0.0250304	0.612956	1	12	-152	-141	transmembrane transport protein MmpL9	((..((((((((&))))))))..))
	sRNA-3	mqo	Rv2852c	-16.93	0.014143	0.644261	43	59	-110	-93	malate:quinone oxidoreductase	((((((((.(((((((((&)))))))))))))))))
	sRNA-3	mtn	Rv0091	-14.28	0.0458903	0.576361	12	16	-35	-31	5'-methylthioadenosine/S-adenosylhomocysteine nucleosidase	(((((&)))))
	sRNA-3	narG	Rv1161	-16.23	0.00303249	0.718015	72	94	-139	-121	nitrate reductase subunit alpha	(((((.(((((((((((((&))))))....))))))).)))))
	sRNA-3	narH	Rv1162	-15.06	0.0165284	0.635974	66	94	77	99	nitrate reductase subunit beta	(((((((((((((((((.(((((&))))).)))).....)))).)))))))))
	sRNA-3	nrdE	Rv3051c	-12.85	0.00794506	0.673461	1	15	-128	-113	ribonucleoside-diphosphate reductase subunit alpha	(((((.(.((((((((&))))))))).)))))
	sRNA-3	nrdZ	Rv0570	-12.22	0.0176278	0.632496	22	34	29	40	vitamin B12-dependent ribonucleoside-diphosphate reductase	((((((((((((&)))))))).))))
	sRNA-3	nuoH	Rv3152	-18.24	0.0325705	0.59754	68	84	-64	-42	NADH-quinone oxidoreductase subunit H	((((((..(((((....((((((&)))))))))))))))))
	sRNA-3	pafA	Rv2097c	-12.27	0.00984606	0.66285	50	78	65	93	proteasome accessory factor PafA	((((((((..(.(((.((((((.((((((&)))))).)))))).))).)..))))))))
	sRNA-3	pcnA	Rv3907c	-13.06	0.0138717	0.645278	51	83	-18	17	poly(A) polymerase PcnA	(((....(((((((((.((((.(.(((((((((((&))))))))))).).)))).)))))))))..)))
	sRNA-3	PE_PGRS14	Rv0834c	-14.24	0.00368873	0.709321	71	86	64	79	PE-PGRS family protein PE_PGRS14	(((.((...(((((((&)))))))...)).)))
	sRNA-3	PE_PGRS19	Rv1067c	-14.87	0.0376295	0.588785	50	58	-173	-165	PE-PGRS family protein PE_PGRS19	(((((((((&)))))))))
	sRNA-3	PE_PGRS22	Rv1091	-14.52	0.0246149	0.613913	68	85	-30	-12	PE-PGRS family protein PE_PGRS22	(.(((((((.(((((((((&)))))))))))))))).)
	sRNA-3	PE_PGRS27	Rv1450c	-16.88	0.0324707	0.597724	66	87	-188	-167	PE-PGRS family protein PE_PGRS27	((((((((.(.((.((((((((&)))).)))).))).))))))))
	sRNA-3	PE_PGRS4	Rv0279c	-14.25	0.0224129	0.619226	63	96	-17	20	PE-PGRS family protein PE_PGRS4	((((.((.(((.(((.(((((((....((((((((((&))))))))))..))))))).)))))).)).))))
	sRNA-3	PE_PGRS50	Rv3345c	-17.41	0.00176157	0.741271	25	49	-27	-3	PE-PGRS family protein PE_PGRS50	((((((((((.....((((((.(((&))).)))))).....))))))))))
	sRNA-3	pepC	Rv0800	-19.89	0.0245604	0.61404	31	42	-69	-52	M18 family aminopeptidase	(((((......(((((((&))))))))))))
	sRNA-3	pfkA	Rv3010c	-13.41	0.0451479	0.5774	27	53	-103	-69	6-phosphofructokinase	((((...((.(((.(((((.((((....(((((((&)))))))))))))))).))).))))))
	sRNA-3	pgi	Rv0946c	-15.7	0.0199221	0.625796	72	82	-117	-106	glucose-6-phosphate isomerase	((..(((((.((&)))))))..))
	sRNA-3	phoH2	Rv1095	-12.49	0.0117978	0.653679	68	78	42	52	phosphate starvation-inducible protein PsiH	((((.((((((&)))))).))))
	sRNA-3	pknH	Rv1266c	-13.88	0.0409149	0.583602	77	95	20	37	serine/threonine-protein kinase PknH	((((((((((((((((((&))))))))))).)))))))
	sRNA-3	pknJ	Rv2088	-18.66	0.0253614	0.612202	25	55	4	39	transmembrane serine/threonine-protein kinase PknJ	((((((..((((..((((((...(((.....(((((&)))))..)))...))))))..))))))))))
	sRNA-3	pks4	Rv1181	-14.87	0.0365218	0.590615	71	91	78	95	polyketide beta-ketoacyl synthase	((((((((.(((((((((&))))))...))).))))))))
	sRNA-3	pncB1	Rv1330c	-14.55	0.0267772	0.609071	73	96	78	98	nicotinic acid phosphoribosyltransferase PncB1	((((((((...((((((((((&))))))).))).....))))))))
	sRNA-3	pncB2	Rv0573c	-11.74	0.0470122	0.574817	70	85	-155	-131	nicotinic acid phosphoribosyltransferase PncB2	(((((....(((((.....((((((&))))))))))))))))
	sRNA-3	ponA2	Rv3682	-15.31	0.0313313	0.599855	43	79	49	82	bifunctional penicillin-insensitive transglycosylase/penicillin-sensitive transpeptidase	(((((.(((.(((((((.((((((..(.((((((&)))))).)..)))))).)))))))....))).)))))
	sRNA-3	PPE12	Rv0755c	-11.69	0.00565435	0.689737	73	86	-89	-76	PPE family protein PPE12	(((.((((.(((((&))))).)))).)))
	sRNA-3	PPE21	Rv1548c	-16.07	0.0399814	0.585039	73	97	54	77	PPE family protein PPE21	((((((((.(((.(((((((((((&))))))))))).))).))))).)))
	sRNA-3	PPE32	Rv1808	-23.34	0.0183349	0.630355	34	62	-155	-128	PPE family protein PPE32	((((((.(((((((.(((.(((((((((&))))).))))))).)))))))..))))))
	sRNA-3	ppk1	Rv2984	-14.68	0.0130991	0.648272	71	91	-131	-115	polyphosphate kinase	(((((((((((((((((&))))))....)))))))))))
	sRNA-3	ppk2	Rv3232c	-16.29	0.00447065	0.700618	71	82	-114	-103	polyphosphate kinase	((((((((((((&))))))))))))
	sRNA-3	prpD	Rv1130	-12.7	0.0355067	0.592333	27	55	-111	-74	2-methylcitrate dehydratase	(((((((((............(((((((((((((((((&))).)))))).)))))).)))))))))))
	sRNA-3	pstP	Rv0018c	-11.48	0.0120038	0.65279	71	89	-173	-154	phosphoserine/threonine phosphatase PstP	((((((...((((.((((((&)))))).))))..))))))
	sRNA-3	purA	Rv0357c	-16.51	0.0302072	0.602021	66	99	-26	14	adenylosuccinate synthetase	((((((....((((((((.((..((.((((((((((((((&)))))).)))))))).))))))))))))))))))
	sRNA-3	purT	Rv0389	-13.57	0.0152109	0.640413	1	18	1	17	phosphoribosylglycinamide formyltransferase PurT	(((((((((.(((((((&))))))).)).)))))))
	sRNA-3	radA	Rv3585	-19.2	0.01469	0.64226	28	65	-93	-61	DNA repair protein RadA	((((((((((.((((((.(((((((((((((((&)).)))))))))...)))).)))))).))).)))))))
	sRNA-3	rbsK	Rv2436	-19.2	0.0222392	0.619664	72	96	-137	-111	ribokinase RbsK	(((.(((((.(((((((....((((((&))))))..)))))))..))))))))
	sRNA-3	recA	Rv2737c	-19.1	0.0019422	0.737178	28	41	-13	-1	recombinase A	(((((.(((((((&)).))))).)))))
	sRNA-3	rne	Rv2444c	-14.03	0.0383236	0.58766	6	15	57	66	ribonuclease E	((((((((((&))))))))))
	sRNA-3	rocE	Rv2320c	-15.73	0.0445873	0.578194	66	78	-139	-127	cationic amino acid transporter permease RocE	(((((((((((((&)))))))))))))
	sRNA-3	rpoB	Rv0667	-14.58	0.0252139	0.612537	63	78	-99	-70	DNA-directed RNA polymerase subunit beta	(((((((((..............(((((((&))))))))))))))))
	sRNA-3	Rv0216	Rv0216	-13.88	0.0256903	0.611462	27	35	18	26	hydratase	(((((((((&)))))))))
	sRNA-3	Rv0235c	Rv0235c	-12.09	0.0176615	0.632392	43	55	-190	-178	transmembrane protein	(((.(((((((((&))))))))).)))
	sRNA-3	Rv0365c	Rv0365c	-25.22	0.0356503	0.592088	21	53	-57	-29	hypothetical protein	((((((((.((((((((((((((((..((&)).))))))..))))))..))).).))))))))
	sRNA-3	Rv0412c	Rv0412c	-17.22	0.0187734	0.629063	28	59	32	71	membrane protein	(((((((.....((((((.((.(((.((((.((((..(((&))))))).)))).))).)))))))))))))))
	sRNA-3	Rv0517	Rv0517	-29.48	0.0267071	0.609223	52	78	-181	-154	acyltransferase	(((((((((((((.((((((((((((((&)))))))))))))))))))))))))))
	sRNA-3	Rv0537c	Rv0537c	-12.53	0.0112499	0.656111	4	16	46	58	integral membrane protein	((((.((((((((&)))))))).))))
	sRNA-3	Rv0538	Rv0538	-14.22	0.00444973	0.700832	4	16	-144	-132	membrane protein	(((((..((((((&))))))..)))))
	sRNA-3	Rv0794c	Rv0794c	-13.89	0.0339816	0.594992	1	16	82	100	oxidoreductase	(((.((((..(((((((((&))))))))))))))))
	sRNA-3	Rv0842	Rv0842	-13.79	0.0245642	0.614031	25	51	21	49	integral membrane protein	(((((((.((.(((((((....(((((((&)))))))..))))))).)).)))))))
	sRNA-3	Rv0846c	Rv0846c	-14.52	0.0166993	0.63542	68	82	-173	-157	oxidase	((((.((((((((.(((&)))))))))))))))
	sRNA-3	Rv1004c	Rv1004c	-15.19	0.0101136	0.661504	48	82	-149	-110	membrane protein	(((.((((..((.((((.(((.(....(((((((.(((((&))))))))))))..).))))))).)).)))).)))
	sRNA-3	Rv1069c	Rv1069c	-10.12	0.0363468	0.590909	66	83	-199	-179	hypothetical protein	(((.((((..((((...((((&))))..)))))))).)))
	sRNA-3	Rv1232c	Rv1232c	-10.37	0.0198905	0.625883	5	12	55	62	hypothetical protein	((((((((&))))))))
	sRNA-3	Rv1364c	Rv1364c	-12.57	0.00907585	0.666913	76	95	-143	-126	sigma factor regulatory protein	(((((((((.((((((((&)))...))))))))))))))
	sRNA-3	Rv1371	Rv1371	-13.55	0.0316806	0.599195	13	16	-103	-100	membrane protein	((((&))))
	sRNA-3	Rv1378c	Rv1378c	-14.32	0.0154093	0.639724	50	77	-31	-3	hypothetical protein	(((((((((((((((.....((((..(((&))).)))).....)))))))))))))))
	sRNA-3	Rv1451	Rv1451	-13.72	0.0446868	0.578053	73	94	-127	-105	protoheme IX farnesyltransferase	((((((((.(((.(.((((((((&))))))))).))).))))))))
	sRNA-3	Rv1510	Rv1510	-13.86	0.0142435	0.643888	84	96	-194	-177	hypothetical protein	(((((((((.....((((&)))))))))))))
	sRNA-3	Rv1672c	Rv1672c	-16.69	0.0187734	0.629063	48	81	-1	28	integral membrane transport protein	((((.((((.(((((((((((((((((((&))))))..)))))..))))))))..)))).))))
	sRNA-3	Rv1683	Rv1683	-17.3	0.039327	0.586063	52	82	-68	-36	bifunctional long-chain acyl-CoA synthase/lipase	((((((.(((((((((((.((((((....((((&))))..)))))))))).))))))).))))))
	sRNA-3	Rv1722	Rv1722	-13.42	0.0277792	0.606937	48	84	-86	-47	carboxylase	((((..((((....(((((.(((...(((.((((((((((&))))))))))....))).))).)))))))))..))))
	sRNA-3	Rv1754c	Rv1754c	-15.73	0.0190855	0.628159	22	46	24	45	hypothetical protein	(((((((.(((((((.((((((&)))))).)..)))))).)))).)))
	sRNA-3	Rv1765c	Rv1765c	-13.71	0.0229728	0.617835	20	46	-132	-106	hypothetical protein	(((.((((....(((((.(((((((((&)))))))))))).))....)))).)))
	sRNA-3	Rv1817	Rv1817	-21.35	0.00254975	0.725569	27	64	-158	-119	flavoprotein	((((..(((((((.(((((..(.((((((.(.((((((((&))).))))).).)))))))..)).))))))))))))))
	sRNA-3	Rv1842c	Rv1842c	-18.67	0.0130142	0.64861	70	86	-31	-8	hypothetical protein	((((((((...((....(((((((&)))))))))))))))))
	sRNA-3	Rv2004c	Rv2004c	-13.58	0.026914	0.608776	5	16	-103	-92	hypothetical protein	((((((..((((&))))..))))))
	sRNA-3	Rv2024c	Rv2024c	-11.73	0.0381902	0.587875	72	81	-98	-89	hypothetical protein	((((((((((&))))))))))
	sRNA-3	Rv2077c	Rv2077c	-16.53	0.0343471	0.594346	22	55	-69	-31	transmembrane protein	((((((((.(((..((((.((.....((((..(((((((&)))))))..))))))))))..)))..))))))))
	sRNA-3	Rv2100	Rv2100	-14.48	0.024622	0.613897	72	91	45	65	hypothetical protein	((((((((((......(((((&))))).....))))))))))
	sRNA-3	Rv2172c	Rv2172c	-14.54	0.0338651	0.595199	21	46	53	77	hypothetical protein	(((.((((((((((.((((.(((((&))))))))).))))))))))...)))
	sRNA-3	Rv2226	Rv2226	-16.66	0.0118191	0.653586	72	85	-53	-40	hypothetical protein	(((((...((((((&))))))...)))))
	sRNA-3	Rv2264c	Rv2264c	-19.08	0.0358979	0.591667	72	91	-142	-120	hypothetical protein	((((.((((.(((..((((((((&)))))))).)))))))))))
	sRNA-3	Rv2315c	Rv2315c	-22.29	0.0261868	0.610359	72	91	-80	-56	hypothetical protein	((((((((.....(((((((((.((&)).)))))))))))))))))
	sRNA-3	Rv2345	Rv2345	-15.58	0.0168019	0.635091	70	87	-198	-181	transmembrane protein	(((((((((.((((.(((&))).)))).)))))))))
	sRNA-3	Rv2387	Rv2387	-13.19	0.0362369	0.591093	85	95	-148	-138	hypothetical protein	(((((((((((&)))))))))))
	sRNA-3	Rv2402	Rv2402	-16.25	0.0438765	0.579212	67	85	-102	-82	trehalase	((((((....((((((.((((&)))).))))))..))))))
	sRNA-3	Rv2414c	Rv2414c	-14.91	0.047842	0.573693	68	94	-43	-18	hypothetical protein	(((((((((.((((((((.(((.(((&)))))))))).)))).)))..))))))
	sRNA-3	Rv2423	Rv2423	-16.02	0.0246721	0.613781	45	78	-96	-66	hypothetical protein	(((((((...((((((.((((((((((((((&))))).))))))))))))))).....))).))))
	sRNA-3	Rv2531c	Rv2531c	-10.71	0.0102332	0.660912	68	78	-191	-182	amino acid decarboxylase	((((((((((&))))))).)))
	sRNA-3	Rv2627c	Rv2627c	-13.85	0.0235953	0.616321	6	16	-147	-137	hypothetical protein	(((((((((((&)))))))))))
	sRNA-3	Rv2752c	Rv2752c	-13.23	0.0130981	0.648276	39	77	-87	-48	ribonuclease J	((((....(((((..((...(((((((.((.(((((((((&)))))))))..)).)))))))...))..)))))..))))
	sRNA-3	Rv2812	Rv2812	-14.28	0.0171833	0.633879	41	78	-199	-163	transposase	(((((((..(((.((((...((((((((((.((((((&))).))).))))))))))...)))))))..)))).)))
	sRNA-3	Rv2958c	Rv2958c	-24.3	0.0170512	0.634296	71	85	57	72	PGL/p-HBAD biosynthesis glycosyltransferase	((((((.((((.((((&)))))))).))))))
	sRNA-3	Rv2962c	Rv2962c	-12.81	0.0330958	0.596581	66	83	-180	-162	PGL/p-HBAD biosynthesis rhamnosyltransferase	(((((((.((.((((((((&)))))))).)))))))))
	sRNA-3	Rv3034c	Rv3034c	-21.37	0.0242385	0.614792	72	90	39	57	acetyltransferase	((((((((.((((((((((&)))))))))).))))))))
	sRNA-3	Rv3096	Rv3096	-12.87	0.0498345	0.571058	31	66	14	49	hypothetical protein	(((((..(((((((((((.(((((..((((((((((&))))))..))))..)))))))))).)))))))))))
	sRNA-3	Rv3225c	Rv3225c	-13.5	0.0145285	0.642844	66	95	-189	-150	GCN5-like N-acetyltransferase	(((((((..((((((((.........(((((((.((((((&))))))))))))).)))))))))).)))))
	sRNA-3	Rv3263	Rv3263	-12.72	0.0420978	0.581819	73	84	-56	-44	DNA methylase	(((((..((((((&)))))).)))))
	sRNA-3	Rv3292	Rv3292	-13.11	0.0392599	0.586169	70	96	-16	13	hypothetical protein	(((..(((((.(((.((...((((.((((&)))).))))..))))).)))))..)))
	sRNA-3	Rv3327	Rv3327	-13.63	0.0168796	0.634842	50	77	-114	-88	transposase fusion protein	((((((((((...((((((((((((((&))))))))))))))...))))))).)))
	sRNA-3	Rv3415c	Rv3415c	-18.15	0.0180364	0.63125	32	58	-160	-133	hypothetical protein	(((((((((((.((((((.....(((((&)))))....)))))).)))))))))))
	sRNA-3	Rv3521	Rv3521	-25.46	0.0444588	0.578377	52	86	-75	-43	hypothetical protein	(((((((.(((((((((((.(((.(((((((((&))))))))).))..).))))))))))).)))))))
	sRNA-3	Rv3630	Rv3630	-12.1	0.037426	0.589118	69	85	-199	-178	integral membrane protein	(((((..((((......(((((&)))))...)))))))))
	sRNA-3	Rv3651	Rv3651	-13.36	0.0269432	0.608713	4	16	-146	-135	hypothetical protein	((((((((((((&)))))).))))))
	sRNA-3	Rv3686c	Rv3686c	-10.31	0.0282836	0.605887	45	52	-172	-165	hypothetical protein	((((((((&))))))))
	sRNA-3	Rv3707c	Rv3707c	-16.88	0.0368943	0.589995	66	77	-177	-165	hypothetical protein	((..((.((((((&))))))))..))
	sRNA-3	Rv3762c	Rv3762c	-21.18	0.0110194	0.657166	76	97	-112	-89	hydrolase	((((((..((((((((((((.(((&))).))))))))))))))))))
	sRNA-3	Rv3779	Rv3779	-14.38	0.0225534	0.618874	66	75	86	95	transmembrane protein	((((((((((&))))))))))
	sRNA-3	Rv3802c	Rv3802c	-12.6	0.0468836	0.574992	76	91	-11	6	membrane protein	((((((.(..((..(((&)))..))..)))))))
	sRNA-3	sppA	Rv0724	-13.89	0.0165284	0.635974	76	94	-26	-7	protease IV SppA	((((((((..((..((((((&))))))..)).))))))))
	sRNA-3	thrA	Rv1294	-11.24	0.0383723	0.587581	68	85	3	24	homoserine dehydrogenase	((((((((.((....(((((((&))))))))).))))))))
	sRNA-3	tig	Rv2462c	-14.27	0.021545	0.621442	71	84	-44	-29	trigger factor	(((((...((((((((&)))))))).)))))
	sRNA-3	topA	Rv3646c	-17.39	0.0171251	0.634062	32	59	71	98	DNA topoisomerase I	((((((((((....((((((((((.(((&))).))).)))))))...))))))))))
	sRNA-3	trpS	Rv3336c	-12.37	0.0181991	0.630761	6	15	-110	-101	tryptophan--tRNA ligase	((((((((((&))))))))))
	sRNA-3	wag31	Rv2145c	-11.63	0.0129413	0.648902	70	82	-2	20	cell wall synthesis protein Wag31	((((((((.........(((((&)))))))))))))
	sRNA-3	whiB6	Rv3862c	-20.95	0.0368685	0.590038	33	62	-57	-24	transcriptional regulator WhiB6	(((((((((..(((.(((..(((.((((((.(((&))).)))))).))))))))).)))))))))
	sRNA-3	zmp1	Rv0198c	-15.56	0.0217357	0.620948	72	93	-49	-26	zinc metalloprotease	((((((.((((((((.((((.(((&))))))))))))))).))))))
	sRNA-4	Rv3181c	Rv3181c	-138.58	2.0137e-11	0.905186	1	39	-61	-23	antitoxin VapB45	(((((((((((((((((((((((((((((((((((((((&)))))))))))))))))))))))))))))))))))))))
	sRNA-5	acpM	Rv2244	-11.99	0.0404853	0.577817	51	83	-102	-70	meromycolate extension acyl carrier protein	(((((((.((.(((((((..((....(((((((&)))))))))..))))...)))..)).)))))))
	sRNA-5	acs	Rv3667	-15.18	0.0288952	0.598005	74	99	-111	-79	acetyl-CoAsynthetase	(((((.....(((((...(((.((.((((((((&)))))))).))))))))))..)))))
	sRNA-5	aftC	Rv2673	-15.16	0.0288837	0.598028	23	36	-154	-142	alpha-(1->3)-arabinofuranosyltransferase	(((((((((((((&))).))))))))))
	sRNA-5	ansP1	Rv2127	-11.04	0.0483344	0.566695	70	78	46	54	L-asparagine permease	((.((((((&)))))).))
	sRNA-5	bfrB	Rv3841	-8.8	0.0433723	0.573539	1	17	-193	-176	bacterioferritin BfrB	((((((.((....(((((&)))))...)).))))))
	sRNA-5	bioF2	Rv0032	-11.19	0.0327493	0.590651	42	54	-108	-98	8-amino-7-oxononanoate synthase	(((((((((((&))))))))..)))
	sRNA-5	cpsY	Rv0806c	-14.19	0.0042954	0.694913	66	76	62	72	exopolysaccharide phosphotransferase CpsY	(((((((((((&)))))))))))
	sRNA-5	ctpD	Rv1469	-16.38	0.0466386	0.568968	106	113	-126	-119	cobalt/nickel-exporting P-type ATPase	((((((((&))))))))
	sRNA-5	ctpH	Rv0425c	-14.38	0.0327689	0.590615	89	108	-198	-179	metal cation transporting ATPase H	(((((.(.((((((((.(((&))).)))))))).).)))))
	sRNA-5	ctpI	Rv0107c	-15.13	0.0193371	0.620599	95	113	76	95	cation-transporter ATPase I	(((((((((.(.(((.((((&))))))).).)))))))))
	sRNA-5	cydA	Rv1623c	-10.8	0.0082731	0.664236	53	65	34	47	cytochrome D ubiquinol oxidase subunit I CydA	((((((.(((((((&)))))))))))))
	sRNA-5	cyp139	Rv1666c	-17.79	0.0340983	0.588246	66	93	80	100	cytochrome P450 Cyp139	(((((((((((((((.(((((&))))).)))....))))...))))))))
	sRNA-5	dop	Rv2112c	-16.99	0.0206695	0.616949	6	37	9	38	pup deamidase/depupylase	((((((((((((..(((((((((..(((((&))).))..)))))))))...))))))))))))
	sRNA-5	dppA	Rv3666c	-13.31	0.0437373	0.573015	81	105	-198	-175	dipeptide ABC transporter substrate-binding lipoprotein DppA	(((((((((((((((.((..((((&))))..)).)))))).)))))))))
	sRNA-5	dxs2	Rv3379c	-16.79	0.0210607	0.615915	1	38	-80	-41	1-deoxy-D-xylulose-5-phosphate synthase	((((((.(..(((.((((.((((((.((((.(..((((((&))))))..)))))..)))))).))))))).).))))))
	sRNA-5	espK	Rv3879c	-15.1	0.0251049	0.606081	66	72	-164	-158	ESX-1 secretion-associated protein EspK	(((((((&)))))))
	sRNA-5	fadD11	Rv1550	-17.75	0.0262008	0.603646	9	41	37	71	fatty-acid--CoA ligase FadD11	((((((((.((((((((.(((.(((.(((((((((&)))).))))).))))))))))))))))))))))
	sRNA-5	fadD28	Rv2941	-13.42	0.0114691	0.648032	66	75	55	64	long-chain-fatty-acid--AMP ligase FadD28	(((.((((((&)))))).)))
	sRNA-5	fadD29	Rv2950c	-20.41	0.00406504	0.697393	60	94	36	63	long-chain-fatty-acid--AMP ligase FadD29	((((((.((.((((((((((((((((((&)))))))).....))).)).))))).)).))))))
	sRNA-5	fadD30	Rv0404	-14.98	0.0390316	0.580066	72	91	-180	-163	long-chain-fatty-acid--AMP ligase FadD30	((((((((((.(((((((&))))))).)).)).))))))
	sRNA-5	fadE34	Rv3573c	-16.28	0.0375143	0.582487	51	66	56	70	acyl-CoA dehydrogenase FadE34	((((((.((((((((&)))))))).)).))))
	sRNA-5	fbiA	Rv3261	-12.7	0.0218624	0.613846	77	90	63	76	2-phospho-L-lactate transferase	((((((((((((((&))))))))))))))
	sRNA-5	folD	Rv3356c	-16.92	0.0499983	0.564526	60	87	-55	-28	bifunctional methylenetetrahydrofolate dehydrogenase/methenyltetrahydrofolate cyclohydrolase	((.(((.(.((((((((((...((((((&))))))...)))))))))).).))).))
	sRNA-5	ftsH	Rv3610c	-17.09	0.00384033	0.699936	72	96	46	68	zinc metalloprotease FtsH	(((((((((((((((((((((((&)))))))).))))))))).))))))
	sRNA-5	gabP	Rv0522	-19.3	0.0408229	0.577305	69	102	-178	-146	GABA permease GabP	((((((((((..(((((((..((((((((((((&)))))))))))))))))))....)))).))))))
	sRNA-5	galK	Rv0620	-19.24	0.0103518	0.653189	68	96	-148	-123	galactokinase	(((((((((((((((..((((.((((&))))..))))..))..)))))))))))))
	sRNA-5	gdh	Rv2476c	-15.48	0.00936329	0.658174	1	27	14	45	NAD-dependent glutamate dehydrogenase	((((((((......(((((((..((...((((&))))...))..))))))).))))))))
	sRNA-5	glmS	Rv3436c	-14.01	0.0200524	0.618614	81	96	-79	-62	glucosamine--fructose-6-phosphate aminotransferase	((((((((...(((((((&))))))).))))))))
	sRNA-5	glnD	Rv2918c	-10.91	0.00974536	0.656195	104	117	44	58	bifunctional uridylyltransferase/uridylyl-removing enzyme	((((.(((..(((((&)))))..)))))))
	sRNA-5	gltB	Rv3859c	-14.13	0.0023447	0.721401	100	118	-48	-27	glutamate synthase large subunit	((((((....((.(((((((((&)))))))))..))))))))
	sRNA-5	glyS	Rv2357c	-14.25	0.0216567	0.614371	50	72	7	38	glycine--tRNA ligase	(((((.(.(((((((........(((((((((&))))))))))))))))).)))))
	sRNA-5	gnd1	Rv1844c	-17.82	0.0162556	0.629941	1	36	-166	-129	6-phosphogluconate dehydrogenase	((((((.((((((((.(((.....((((...((((.((&)).)))))))).....))).))))))))..))))))
	sRNA-5	gpsI	Rv2783c	-9.88	0.00119397	0.749197	66	72	69	75	bifunctional guanosine pentaphosphate synthetase/polyribonucleotide nucleotidyltransferase	(((((((&)))))))
	sRNA-5	groEL1	Rv3417c	-13.06	0.0117511	0.646799	63	88	-65	-40	chaperonin GroEL	((((((((...(((.(((((((((((&)))))))).))).))).)).))))))
	sRNA-5	groEL2	Rv0440	-15.76	0.00577793	0.681318	37	68	-89	-50	molecular chaperone GroEL	((((....((((((.(((.(((...((.(.((((((((((&)))))))))).).)))))))).))))))))))
	sRNA-5	guaB1	Rv1843c	-12.63	0.0155205	0.632392	68	105	-168	-137	inosine-5'-monophosphate dehydrogenase	((((((((((.((((((.(((((..(((((((&)))))).)..)))..)).))))))..)).))).)))))
	sRNA-5	guaB2	Rv3411c	-14.98	0.0101608	0.654119	54	91	-39	-1	inosine-5'-monophosphate dehydrogenase	((((.(((((((....(((.((...((.(.(((((((((&))))))))).))))).))).....)))..)))).))))
	sRNA-5	gyrA	Rv0006	-14.52	0.0137232	0.638833	2	18	12	27	DNA gyrase subunit A	(((((((.((((((((&))))).))).)))))))
	sRNA-5	hemA	Rv0509	-12.42	0.0166405	0.628695	32	52	-33	-12	glutamyl-tRNA reductase	(((....(((((.(((((((((&)))))))))..)))))..)))
	sRNA-5	hrp1	Rv2626c	-12.92	0.0238072	0.609081	60	87	-65	-38	hypoxic response protein	(((.((((.(((((((((((..((((.(&).))))..)))).))))))).)))))))
	sRNA-5	icd1	Rv3339c	-105.24	0.000836309	0.763223	1	37	-164	-127	isocitrate dehydrogenase	((((((((((((((((((((((((((((((((.(((((&)))))))))))))))))))))))))))))))))))))
	sRNA-5	ileS	Rv1536	-15.56	0.0330774	0.590058	6	32	-112	-87	isoleucine--tRNA ligase	(((((((((((.....((((((((((&))))))).)))....))))).))))))
	sRNA-5	ilvA	Rv1559	-14	0.030276	0.595281	51	72	-146	-124	threonine dehydratase IlvA	(((((((.((((.(.((((((((&)))))))).).)))))))))))
	sRNA-5	ilvB1	Rv3003c	-14.52	0.0368321	0.583602	1	23	-123	-105	acetolactate synthase large subunit IlvB	(((((((((((((((((((&)))))).))))))))))...)))
	sRNA-5	iniA	Rv0342	-15.97	0.0138743	0.638264	66	91	-196	-171	isoniazid inductible protein IniA	((((((.(((((....(((((.((((&))))))).))....))))).))))))
	sRNA-5	iniB	Rv0341	-11.57	0.00835194	0.663775	69	95	-58	-35	isoniazid inducible protein IniB	(((((((((...((((((((((((&)))).))))).)))...)).)))))))
	sRNA-5	lhr	Rv3296	-14.98	0.0327689	0.590615	66	75	-107	-98	ATP-dependent helicase	((((.(((((&))))).))))
	sRNA-5	lpqY	Rv1235	-15.59	0.0279551	0.599921	20	37	81	98	trehalose ABC transporter substrate-binding lipoprotein LpqY	(((((..((((.((((((&))))))))))..).))))
	sRNA-5	mak	Rv0127	-15.06	0.0154984	0.632467	45	67	-141	-117	maltokinase	((((((((..(((((.((((.((((&))))..)))))))))))))))))
	sRNA-5	metK	Rv1392	-9.54	0.0261282	0.603805	24	46	11	37	S-adenosylmethionine synthetase	(((((..((((....((((((((((((&)))))))))))).)))).)))))
	sRNA-5	mgtE	Rv0362	-13.76	0.0124412	0.643888	55	75	-162	-145	Mg2+ transport transmembrane protein MgtE	((((((((((((.(((((&))))).)))))...)))))))
	sRNA-5	mmpL9	Rv2339	-12.43	0.0309336	0.594021	52	64	-82	-68	transmembrane transport protein MmpL9	(((((..((((((((&)))))))))))))
	sRNA-5	mqo	Rv2852c	-11.96	0.0288831	0.598029	80	108	-32	-6	malate:quinone oxidoreductase	((.((((((((...((.((.(((((((&))))).))..)).))...)))))))).))
	sRNA-5	mtn	Rv0091	-14.4	0.0414498	0.576361	1	11	-156	-146	5'-methylthioadenosine/S-adenosylhomocysteine nucleosidase	(((((((((((&)))))))))))
	sRNA-5	narG	Rv1161	-20.12	0.00186045	0.73112	4	35	-121	-92	nitrate reductase subunit alpha	(((((((.((((((((((((((((((..((&))..)))))..))))))))))))).)))))))
	sRNA-5	narH	Rv1162	-17.82	0.0123334	0.644334	79	105	13	38	nitrate reductase subunit beta	((((((.((((((((((..(.(((((&))))).)...)))))))))).))))))
	sRNA-5	nrdE	Rv3051c	-11.06	0.00709873	0.67161	70	90	-94	-77	ribonucleoside-diphosphate reductase subunit alpha	((.(((((((((((((((&))))))))..))))).)).))
	sRNA-5	nrdF1	Rv1981c	-10.52	0.0403556	0.578015	10	39	-44	-19	ribonucleoside-diphosphate reductase subunit beta NrdF1	(((((((.(((((((.((((..((((&))))..)))).)))...)).)).)))))))
	sRNA-5	nrdF2	Rv3048c	-10	0.0293562	0.597084	93	102	-133	-124	ribonucleoside-diphosphate reductase subunit beta NrdF2	((((((((((&))))))))))
	sRNA-5	nrdZ	Rv0570	-11.91	0.0171545	0.62707	8	28	32	52	vitamin B12-dependent ribonucleoside-diphosphate reductase	((((((.....((((((((((&)))))))))).....))))))
	sRNA-5	nuoH	Rv3152	-12.74	0.0278834	0.60007	25	61	-84	-53	NADH-quinone oxidoreductase subunit H	((((((..((((((((((((.((((((.((((&)))).))))))..))))..))))...)))).))))))
	sRNA-5	pafA	Rv2097c	-12.75	0.00851203	0.66285	66	103	-104	-74	proteasome accessory factor PafA	((((((((((((((((..((((.((((((((&))))).)))..)).))...)))))))..)))))).)))
	sRNA-5	pcnA	Rv3907c	-13.53	0.00762883	0.668158	66	71	-93	-87	poly(A) polymerase PcnA	((.((((&))))))
	sRNA-5	PE_PGRS10	Rv0747	-17.16	0.0186829	0.62247	94	118	-158	-133	PE-PGRS family protein PE_PGRS10	(((((((.(((((...((((((((((&)))))))))))))))...)))))))
	sRNA-5	PE_PGRS14	Rv0834c	-12.32	0.00491211	0.688816	31	37	-20	-14	PE-PGRS family protein PE_PGRS14	(((((((&)))))))
	sRNA-5	PE_PGRS30	Rv1651c	-14.81	0.040918	0.577161	66	80	56	70	PE-PGRS family protein PE_PGRS30	(((((..((((((((&))))))))..)))))
	sRNA-5	PE_PGRS50	Rv3345c	-13.24	0.00136801	0.743725	31	45	-62	-49	PE-PGRS family protein PE_PGRS50	((((((((((((((&))))).)))))))))
	sRNA-5	pepB	Rv2213	-13.13	0.0395481	0.579259	53	72	-37	-22	cytosol aminopeptidase	((((..((((((((((&))))))))))......))))
	sRNA-5	pepC	Rv0800	-15.18	0.0374903	0.582526	81	91	83	93	M18 family aminopeptidase	(((((((((((&)))))))))))
	sRNA-5	pfkA	Rv3010c	-12.94	0.033794	0.588781	94	116	-47	-22	6-phosphofructokinase	((((((.(((.(((((..((((((((&)))))))))))))))).))))))
	sRNA-5	pgi	Rv0946c	-12.7	0.0323309	0.591413	1	9	-39	-31	glucose-6-phosphate isomerase	(((((((((&)))))))))
	sRNA-5	phoH2	Rv1095	-13.43	0.0124412	0.643888	54	78	-68	-50	phosphate starvation-inducible protein PsiH	(((((((((((((((((((&)))))))).))....)))))).)))
	sRNA-5	pknH	Rv1266c	-13.49	0.0296255	0.596551	80	97	82	99	serine/threonine-protein kinase PknH	(((((((.((((..((((&))))..)))))).)))))
	sRNA-5	pknJ	Rv2088	-14.53	0.0300827	0.595656	21	37	-43	-28	transmembrane serine/threonine-protein kinase PknJ	(((((((((.(((.((&))))).))))))..)))
	sRNA-5	pks4	Rv1181	-18.38	0.0282275	0.59936	51	67	81	98	polyketide beta-ketoacyl synthase	(((((((..(.(((((((&))))))).).)))))))
	sRNA-5	pncB1	Rv1330c	-13.66	0.0238114	0.609071	106	117	-152	-142	nicotinic acid phosphoribosyltransferase PncB1	(((((((((((&))).))))))))
	sRNA-5	pncB2	Rv0573c	-12.71	0.0424932	0.574817	79	90	-36	-26	nicotinic acid phosphoribosyltransferase PncB2	(((((((((((&)))))).)))))
	sRNA-5	ponA1	Rv0050	-14.73	0.0300827	0.595656	51	64	-16	-3	bifunctional penicillin-insensitive transglycosylase/penicillin-sensitive transpeptidase	((((((((((((((&))))))))))))))
	sRNA-5	ponA2	Rv3682	-12.78	0.049827	0.564747	69	85	58	75	bifunctional penicillin-insensitive transglycosylase/penicillin-sensitive transpeptidase	((((((.(.(((((((((&)))))))))).))))))
	sRNA-5	PPE12	Rv0755c	-12.91	0.00363195	0.702417	8	40	-122	-85	PPE family protein PPE12	((((((.((.(..((((((.(((...((.(((((((((&))))).)))))).)))))))))).)).))))))
	sRNA-5	PPE16	Rv1135c	-16.69	0.0443622	0.572125	43	78	-42	-5	PPE family protein PPE16	((..((.((((((((((.((((.((((((...(((.((&)).)))..))))))))))))).))))))).))..))
	sRNA-5	PPE3	Rv0280	-18.04	0.0313609	0.593213	21	45	39	64	PPE family protein PPE3	((.((((((...((((((((((((((&))))))))))))))...))))))))
	sRNA-5	PPE35	Rv1918c	-14.02	0.0306626	0.594537	63	87	32	56	PPE family protein PPE35	(((((((((.(.((.((((((((((&))))).))))).))).)))))))))
	sRNA-5	PPE64	Rv3558	-13.67	0.0343061	0.587882	60	72	-150	-138	PPE family protein PPE64	(((((((((((((&)))))))))))))
	sRNA-5	ppk1	Rv2984	-12.74	0.00721991	0.670801	7	37	59	98	polyphosphate kinase	((((((..((((.((.(.(((.....((((.((.((((((&))))))))))))..)))))))))).))))))
	sRNA-5	ppk2	Rv3232c	-15	0.00613419	0.67852	63	96	-98	-68	polyphosphate kinase	((((((.((....((((((((...(((((((&)))))))........))))))))...))))))))
	sRNA-5	prpD	Rv1130	-12.51	0.031832	0.592333	90	101	-199	-187	2-methylcitrate dehydratase	(((.(((((((((&))))))))))))
	sRNA-5	pstP	Rv0018c	-10.93	0.0104348	0.65279	43	67	-29	-4	phosphoserine/threonine phosphatase PstP	((((((((((.(((((.(((.(((((&)))))))).)).)))))))))))))
	sRNA-5	purA	Rv0357c	-14.97	0.0313179	0.593294	86	106	78	99	adenylosuccinate synthetase	((((((((.(((((((.(((((&)))))))))))).))))))))
	sRNA-5	purT	Rv0389	-13.45	0.0186078	0.622689	66	104	-169	-132	phosphoribosylglycinamide formyltransferase PurT	((.((((((...(((((((((((((((((((..(((((&)))))))))))))..)))...)))))))).)))))).))
	sRNA-5	radA	Rv3585	-12.62	0.0122513	0.644675	80	97	-195	-177	DNA repair protein RadA	(((((..((((.(((((((&)))))))))))..)))))
	sRNA-5	rbsK	Rv2436	-14.78	0.0403313	0.578053	25	40	-130	-114	ribokinase RbsK	(((((.((((((..(((&)))..)))))))))))
	sRNA-5	recA	Rv2737c	-19.74	0.00102799	0.755143	56	79	-101	-78	recombinase A	((((.(((((((((.(((.((.((&)).)).))).))))))))).))))
	sRNA-5	rne	Rv2444c	-14.75	0.0344337	0.58766	64	72	-24	-16	ribonuclease E	(((((((((&)))))))))
	sRNA-5	rocE	Rv2320c	-13.86	0.0418429	0.575776	60	81	64	83	cationic amino acid transporter permease RocE	((((((((((((((((((((&))))))))))))).))))).))
	sRNA-5	rpoB	Rv0667	-14.11	0.0223827	0.612537	60	71	-63	-51	DNA-directed RNA polymerase subunit beta	(((((.(((((((&))))))))))))
	sRNA-5	Rv0204c	Rv0204c	-13.61	0.0487395	0.566161	53	67	67	80	transmembrane protein	((((((((((((((&)))).))))))))))
	sRNA-5	Rv0216	Rv0216	-16.36	0.0125119	0.643598	79	113	-176	-145	hydratase	(((.((((.((((((..((((.((((((((((&)))))))))))))).....)))))).))).).)))
	sRNA-5	Rv0235c	Rv0235c	-16.75	0.0162556	0.629941	78	114	43	75	transmembrane protein	((((((..(((((((.(((((((((((((((((&)))).))))))...))))))))))))))..).)))))
	sRNA-5	Rv0412c	Rv0412c	-13.62	0.0193525	0.620556	67	99	72	100	membrane protein	((((((((((((...((((((..((((((&))))))........)))))).))))))))))))
	sRNA-5	Rv0537c	Rv0537c	-14.31	0.00549556	0.683647	61	70	-13	-4	integral membrane protein	(((((((.((&)).)))))))
	sRNA-5	Rv0538	Rv0538	-17.76	0.00271487	0.715133	7	45	17	53	membrane protein	(((((((((((((((.(((((.(..(((.((((((((&)))))))))))...).))))).))).))))).)))))))
	sRNA-5	Rv0680c	Rv0680c	-22.54	0.0306789	0.594506	61	87	-100	-69	transmembrane protein	((((((.(..(((((((((((((.....((((&)))))))))))))))))..).))))))
	sRNA-5	Rv0842	Rv0842	-19.35	0.0161486	0.630292	81	106	46	71	integral membrane protein	((.((((((((.(((.((((((((((&)))))))))).))).)))))))).))
	sRNA-5	Rv0846c	Rv0846c	-13.93	0.0146517	0.63542	1	24	-97	-75	oxidase	((((.((((.((((((..(((((&)))))..)))))).))))..))))
	sRNA-5	Rv0883c	Rv0883c	-9.95	0.041244	0.57667	97	114	-157	-138	hypothetical protein	((((((((...(((((((((&)))))))))))).)))))
	sRNA-5	Rv1004c	Rv1004c	-12.67	0.00705457	0.671907	9	25	79	93	membrane protein	((((..(((((((((&)))))))))....))))
	sRNA-5	Rv1096	Rv1096	-14.57	0.0486617	0.566264	2	18	24	40	glycosyl hydrolase	(((((((((((.(((((&))))))))))))).)))
	sRNA-5	Rv1232c	Rv1232c	-15.79	0.023672	0.609401	51	67	17	33	hypothetical protein	(((.((((((.((((((&)))).)).)))))))))
	sRNA-5	Rv1364c	Rv1364c	-14.85	0.0095868	0.657008	66	101	-99	-60	sigma factor regulatory protein	(((((((..(((....(..(((((((((..((((((((((&))))))))))))))))))).)..)))...)))))))
	sRNA-5	Rv1371	Rv1371	-13.26	0.0456101	0.570379	68	99	-137	-99	membrane protein	(((((((....((.((((.......(((((.(((.((((&)))).)))..))))))))).))...)))))))
	sRNA-5	Rv1378c	Rv1378c	-18.48	0.0161015	0.630447	59	75	-17	-1	hypothetical protein	(((((((((..((((((&))))))..)))))))))
	sRNA-5	Rv1510	Rv1510	-16.27	0.0106328	0.651848	31	44	-47	-34	hypothetical protein	((((((((((((((&))))))))))))))
	sRNA-5	Rv1672c	Rv1672c	-11.48	0.0127723	0.642541	95	108	46	58	integral membrane transport protein	(((((((((((((&)))))).)))))))
	sRNA-5	Rv1683	Rv1683	-15.01	0.046478	0.569186	70	98	-2	31	bifunctional long-chain acyl-CoA synthase/lipase	(((((((((..(((((((......(((((((((&))).)))))))))))))...)))))))))
	sRNA-5	Rv1697	Rv1697	-11.88	0.0431451	0.573867	66	75	54	63	hypothetical protein	((((((((((&))))))))))
	sRNA-5	Rv1722	Rv1722	-11.81	0.0267534	0.602451	21	44	-182	-158	carboxylase	((((((((((..(.(.(((((((((&))))))))).))..))))))))))
	sRNA-5	Rv1754c	Rv1754c	-11.24	0.0425019	0.574804	91	108	27	45	hypothetical protein	((.((((((.((((.((((&)))).)))))))))).))
	sRNA-5	Rv1765c	Rv1765c	-18.29	0.00942581	0.657845	31	51	72	94	hypothetical protein	(((((.((.((((.(((((((((&))))))))))))))).)))))
	sRNA-5	Rv1817	Rv1817	-12.26	0.0206907	0.616892	66	78	85	98	flavoprotein	(((((((((..(((&)))))))))).))
	sRNA-5	Rv1842c	Rv1842c	-14.63	0.0133413	0.640295	1	11	-20	-10	hypothetical protein	((((...((((&))))...))))
	sRNA-5	Rv2004c	Rv2004c	-17.85	0.0228165	0.611465	63	91	-111	-84	hypothetical protein	(((.(((((((((((((.(.((((((((&)))))))).)))).)).)))))))).)))
	sRNA-5	Rv2015c	Rv2015c	-18.29	0.0236847	0.609371	31	51	72	94	hypothetical protein	(((((.((.((((.(((((((((&))))))))))))))).)))))
	sRNA-5	Rv2024c	Rv2024c	-12.37	0.0343103	0.587875	30	68	-48	-14	hypothetical protein	((.(((((((((((.((.((.((((((((((((((&)))))).)))))))).....)))).)))))))).)))))
	sRNA-5	Rv2025c	Rv2025c	-11.71	0.0476157	0.56765	91	100	33	42	cation efflux system protein	((((((((((&))))))))))
	sRNA-5	Rv2077c	Rv2077c	-14.6	0.0309401	0.594008	1	32	-19	18	transmembrane protein	((((((..(((.(((((.(((((((((..(.(((.((&)).))).).)))))))))))))))))))))))
	sRNA-5	Rv2100	Rv2100	-20.62	0.0120139	0.645673	60	78	-4	14	hypothetical protein	(((.((.(((((((((((&)))))))).))).)).)))
	sRNA-5	Rv2172c	Rv2172c	-13.56	0.0303187	0.595199	89	114	-73	-46	hypothetical protein	((((...((.((((((((...(((((((&)))))))..)))))))).))..))))
	sRNA-5	Rv2226	Rv2226	-17.73	0.0102699	0.653586	51	87	-64	-26	hypothetical protein	((((...((.((..((((((((....(((.(((((((((&))))))))))))....)))).))))..)).)).))))
	sRNA-5	Rv2264c	Rv2264c	-15.69	0.0408443	0.577272	69	105	13	48	hypothetical protein	(((((.(((((....((((..(((((((((((((((&)))))).))).))))))..))))...))))))).)))
	sRNA-5	Rv2315c	Rv2315c	-17.83	0.0172614	0.626737	70	108	-42	-10	hypothetical protein	(((((((((.((((((((.((.(((((((((((&))))))))))).)).)))).....)))).).))))))))
	sRNA-5	Rv2345	Rv2345	-14.77	0.0154034	0.632792	1	32	54	83	transmembrane protein	((.((((((((....(((((((((...(((&)))....)))))))))....))))))))..))
	sRNA-5	Rv2387	Rv2387	-10.52	0.0233337	0.61021	93	103	-164	-154	hypothetical protein	(((((((((((&)))))))))))
	sRNA-5	Rv2402	Rv2402	-12.72	0.0373132	0.582814	80	90	-106	-95	trehalase	((..((((((((&)))))))).))
	sRNA-5	Rv2414c	Rv2414c	-17.81	0.0430289	0.574036	60	84	-33	-3	hypothetical protein	((((((((((...(((.....((((.(((((&))))).))))..)))))))))))))
	sRNA-5	Rv2423	Rv2423	-16.42	0.0125196	0.643566	59	73	-48	-34	hypothetical protein	(((((((..((((((&))))))..)))))))
	sRNA-5	Rv2531c	Rv2531c	-17.67	0.0114017	0.64833	67	105	43	77	amino acid decarboxylase	((((.(((((((((((((((((.(((.(.((((((&))))))).)))..)))))....))))))).)))))))))
	sRNA-5	Rv2627c	Rv2627c	-17.68	0.015476	0.632543	60	91	-142	-113	hypothetical protein	((((((...((((((((((((..(((((((&))))))).)))))))...)))))...))))))
	sRNA-5	Rv2681	Rv2681	-18.57	0.0497459	0.564851	77	112	-51	-22	hypothetical protein	((.((((((((((((((((.((((((((((&)))))))).)).)))....))))))).)))))).))
	sRNA-5	Rv2714	Rv2714	-16.67	0.0359757	0.585025	99	117	-125	-102	hypothetical protein	(((((((((.....((((((((((&)))))))))))))))))))
	sRNA-5	Rv2752c	Rv2752c	-11.99	0.0119	0.646159	66	85	-128	-109	ribonuclease J	(((((.(.(((.((((((((&))))).))).)))).)))))
	sRNA-5	Rv2812	Rv2812	-12.46	0.0122513	0.644675	91	112	-7	16	transposase	((.((((...(((((((((((((&))))))))))))).))))..))
	sRNA-5	Rv2864c	Rv2864c	-17.98	0.0458091	0.570104	56	78	54	82	penicillin-binding lipoprotein	((((((((((....((((..(((((((((&)))))))))))))))))))))))
	sRNA-5	Rv2958c	Rv2958c	-13.38	0.0205561	0.617252	11	36	19	44	PGL/p-HBAD biosynthesis glycosyltransferase	((((((((.(((((.(..((((((((&))))))))..).))))).))))))))
	sRNA-5	Rv2962c	Rv2962c	-13.04	0.0296103	0.596581	66	75	-146	-137	PGL/p-HBAD biosynthesis rhamnosyltransferase	((((((((((&))))))))))
	sRNA-5	Rv3034c	Rv3034c	-11.45	0.0457362	0.570204	66	76	22	32	acetyltransferase	((((((((.((&)).))))))))
	sRNA-5	Rv3096	Rv3096	-10.37	0.034061	0.588311	25	32	-62	-55	hypothetical protein	((((((((&))))))))
	sRNA-5	Rv3225c	Rv3225c	-14.15	0.0126972	0.642844	68	105	10	49	GCN5-like N-acetyltransferase	(((.(((((..(((..((((((..(((.((.(((((((((&)))))))))))..)))..)))))).))).))))).)))
	sRNA-5	Rv3263	Rv3263	-12.44	0.0472715	0.568112	72	84	4	16	DNA methylase	((((((.((((((&)))))).))))))
	sRNA-5	Rv3292	Rv3292	-11.27	0.0290542	0.597686	25	63	43	76	hypothetical protein	(((((((((((.((((((((.((((.(((.((((&)))).))))))).)))))))).......)))))))))))
	sRNA-5	Rv3327	Rv3327	-14.23	0.0187267	0.622344	69	107	-173	-141	transposase fusion protein	(((((((((((..(((.((((((((((((((((&)))))).....))))))...)))))))))))).))))))
	sRNA-5	Rv3415c	Rv3415c	-9.81	0.012878	0.642117	69	94	-127	-102	hypothetical protein	((((.(.((((((.((.(((((((((&)).))))))).)).)))))).)))))
	sRNA-5	Rv3577	Rv3577	-10.09	0.0259142	0.604275	84	93	-142	-133	hypothetical protein	((((((((((&))))))))))
	sRNA-5	Rv3630	Rv3630	-15.86	0.0239412	0.608765	99	113	-62	-50	integral membrane protein	(((((((((((((&))))))))))..)))
	sRNA-5	Rv3651	Rv3651	-15.47	0.0229784	0.61107	50	72	29	53	hypothetical protein	((((.((((.((..((.((((((((&)))))))).)).)))))).))))
	sRNA-5	Rv3686c	Rv3686c	-12.46	0.028894	0.598007	78	98	-67	-45	hypothetical protein	((.((((((((((...(((((((&))))))).)))))))))).))
	sRNA-5	Rv3707c	Rv3707c	-12.42	0.0423736	0.574992	12	32	-198	-182	hypothetical protein	(((((((((((((((((&)))))))..)))))..)))))
	sRNA-5	Rv3727	Rv3727	-14.22	0.0368321	0.583602	52	70	-197	-173	oxidoreductase	(((((.(((((......((((((((&))))))))))))).)))))
	sRNA-5	Rv3762c	Rv3762c	-13.14	0.0064146	0.676417	68	73	-174	-169	hydrolase	((((((&))))))
	sRNA-5	Rv3779	Rv3779	-14.43	0.0199573	0.618874	65	88	-90	-68	transmembrane protein	((((((((...(((..(((((((&)))))))..)))...))))).)))
	sRNA-5	Rv3802c	Rv3802c	-17.28	0.0331129	0.589995	95	118	-128	-104	membrane protein	(((((.((...((((((((((.(((&))).))))))))))..)).)))))
	sRNA-5	Rv3896c	Rv3896c	-16.95	0.0359757	0.585025	60	84	-90	-65	hypothetical protein	(((..(((((((.((.(.((((((((&))))))))).)).)))))))..)))
	sRNA-5	sirA	Rv2391	-13.92	0.0348255	0.586981	53	74	25	44	sulfite reductase	((.(((...((((.((((((&)))).)).))))....))).))
	sRNA-5	sppA	Rv0724	-14.34	0.0144975	0.635974	76	98	-198	-181	protease IV SppA	((((((((.(((((((((&))))))))).....))).)))))
	sRNA-5	tig	Rv2462c	-11.96	0.0155205	0.632392	53	74	-49	-28	trigger factor	(((((((.(..((.((.(((((&))))).)).))..).)))))))
	sRNA-5	tkt	Rv1449c	-12.81	0.0362854	0.584507	80	117	22	60	transketolase	(((((((((....(.((((((...((((((((((.((((&)))).)))))...)))..))..))))))))))))))))
	sRNA-5	topA	Rv3646c	-14.49	0.0203273	0.617867	72	103	47	66	DNA topoisomerase I	((((((((((((((((((((&)))))))))............)))))))))))
	sRNA-5	trpD	Rv2192c	-17.6	0.0364762	0.58419	40	55	-40	-23	anthranilate phosphoribosyltransferase	(((((((((((..(((((&))))))))))))))))
	sRNA-5	trpS	Rv3336c	-14.02	0.0158683	0.63122	60	87	60	87	tryptophan--tRNA ligase	((((.((((.(((...((((.(((((((&))))))).))))....))))))).))))
	sRNA-5	wag31	Rv2145c	-12.16	0.0112735	0.648902	101	112	-196	-185	cell wall synthesis protein Wag31	(((((.((((((&)))))).)))))
	sRNA-5	zmp1	Rv0198c	-15.61	0.0192135	0.620948	67	78	-47	-37	zinc metalloprotease	(((((.(((((&))))).))).))
	sRNA-6	Rv0810c	Rv0810c	-162.47	6.15353e-06	0.946552	1	39	-56	-18	hypothetical protein	(((((((((((((((((((((((((((((((((((((((&)))))))))))))))))))))))))))))))))))))))
	sRNA-10	fadD29	Rv2950c	-12.84	0.00101849	0.546542	60	93	60	94	long-chain-fatty-acid--AMP ligase FadD29	((((((.((((..(((.(.....((((((..((((&)))).)))))).....).)))..))))))).)))
	sRNA-10	ftsH	Rv3610c	-15.23	0.00133904	0.537278	32	66	-32	7	zinc metalloprotease FtsH	((((.((((..((((((...(((((.(((((((((((((&))))))).)))))).)))))))).)))))))))))
	sRNA-10	gltB	Rv3859c	-11.8	0.000165334	0.604682	72	82	12	22	glutamate synthase large subunit	(((((((((((&)))))))))))
	sRNA-10	mmpL10	Rv1183	-13.55	0.00255651	0.514724	62	76	-105	-92	transmembrane transport protein MmpL10	((((((((.(((((&))))).))).)))))
	sRNA-10	mmpL9	Rv2339	-13.52	0.00277205	0.511829	14	30	-131	-118	transmembrane transport protein MmpL9	((((((((((((((&))))))...))))))))
	sRNA-10	moeW	Rv2338c	-17.8	0.00353729	0.503007	69	96	-23	15	molybdopterin biosynthesis protein MoeW	(((((.((((((((..........((((.(((((((((&))))).)))).)))))))))))))))))
	sRNA-10	PE_PGRS50	Rv3345c	-19.53	0.000158399	0.605991	24	44	42	63	PE-PGRS family protein PE_PGRS50	(((((..(((((((((((((((&))))))))))))))).)))))
	sRNA-10	PPE12	Rv0755c	-18.03	0.000176841	0.602621	13	36	-125	-102	PPE family protein PPE12	(((.(((((.(((.((.(((((((&))))))).)).))).))))).)))
	sRNA-10	ppk2	Rv3232c	-16.5	0.00276045	0.51198	59	96	-106	-68	polyphosphate kinase	(((.(.(((((..((((((((((((..(((((..(((((&)))))..)))))...))))))).))))).)))))))))
	sRNA-10	rpmH	Rv3924c	-13.88	0.00216431	0.520627	84	98	77	92	50S ribosomal protein L34	((((((((((.(((((&)))))))))))))))
	sRNA-10	Rv1817	Rv1817	-14.44	0.00185352	0.526061	25	44	36	55	flavoprotein	(((((((.((.(((((((((&)))))))))..)))))))))
	sRNA-10	thiC	Rv0423c	-147.88	6.2075e-07	0.759682	1	39	-40	-2	phosphomethylpyrimidine synthase	(((((((((((((((((((((((((((((((((((((((&)))))))))))))))))))))))))))))))))))))))
	sRNA-12	35kd_ag	Rv2744c	-10.99	0.0403661	0.574307	7	41	-121	-83	hypothetical protein	((((.(((((.((.....((((((.((((...(((((((&))))))).))))..)))))))).)))))...))))
	sRNA-12	acpM	Rv2244	-13.3	0.0375512	0.578756	28	39	-82	-71	meromycolate extension acyl carrier protein	((((((.(((((&))))).))))))
	sRNA-12	acs	Rv3667	-16.32	0.0217462	0.610621	16	41	-32	-5	acetyl-CoAsynthetase	(((((((((..(((((((...(.(((((&))))).)..))))))))))))).)))
	sRNA-12	aftC	Rv2673	-15.73	0.02605	0.600407	15	34	74	99	alpha-(1->3)-arabinofuranosyltransferase	(((((((((..((((((.....((((&)))).)))))))))))))))
	sRNA-12	ansP1	Rv2127	-16.25	0.0120723	0.642053	18	41	9	32	L-asparagine permease	(((((.....(((((.((((((((&)))))))).))))).....)))))
	sRNA-12	aspS	Rv2572c	-16.92	0.0439683	0.568968	20	54	-11	24	aspartate--tRNA ligase	(((..(((..((((((((((((((((((..(((((&))))))))))))).)))))).))))..)))..)))
	sRNA-12	bioF2	Rv0032	-12.84	0.0244006	0.604141	7	25	-78	-58	8-amino-7-oxononanoate synthase	(((..((((((.(((((((((&)))))))))))).))))))
	sRNA-12	blaC	Rv2068c	-12.11	0.0485901	0.562611	81	92	-65	-55	beta-lactamase	(((((((((((&)))).)))))))
	sRNA-12	cpsY	Rv0806c	-10.56	0.00615596	0.675136	8	32	-76	-53	exopolysaccharide phosphotransferase CpsY	((((((.(((((...(((((((((&))))).))))..)).))).))))))
	sRNA-12	ctpD	Rv1469	-17.48	0.0439683	0.568968	9	44	-134	-107	cobalt/nickel-exporting P-type ATPase	(((((((((((.((((((..((((((((&))))).))))))))).....)))).....)))))))
	sRNA-12	ctpH	Rv0425c	-10.34	0.0229458	0.607614	83	92	-108	-99	metal cation transporting ATPase H	(((.((((((&)))))).)))
	sRNA-12	ctpI	Rv0107c	-16.38	0.0133799	0.636747	9	41	-115	-79	cation-transporter ATPase I	((((....((((...((..((((.(((((((.(((((&))))).))))))))))))).)))).....))))
	sRNA-12	cydA	Rv1623c	-12.24	0.00961946	0.65352	29	41	79	91	cytochrome D ubiquinol oxidase subunit I CydA	((((((...((((&))))...))))))
	sRNA-12	cyp128	Rv2268c	-13.48	0.0447837	0.567808	11	32	5	28	cytochrome P450 Cyp128	(((((...(((.(.((((((.(((&))).)).)))).).))))))))
	sRNA-12	cyp141	Rv3121	-12.6	0.0220178	0.609928	81	91	-48	-38	cytochrome P450 Cyp141	((.((((((((&)))))))).))
	sRNA-12	dlaT	Rv2215	-22.68	0.0285826	0.595042	8	42	2	36	pyruvate dehydrogenase E2 component dihydrolipoamide acyltransferase	((((((..(((((.((((((((..((((.((((((&)))))).)))).)))))))).)))))...))))))
	sRNA-12	dop	Rv2112c	-20.38	0.0260461	0.600415	14	25	27	37	pup deamidase/depupylase	(((((((((((&))))).))))))
	sRNA-12	dppA	Rv3666c	-17.15	0.0209958	0.612573	68	82	82	97	dipeptide ABC transporter substrate-binding lipoprotein DppA	(.((((((((.(((((&))))))))))))).)
	sRNA-12	dxs2	Rv3379c	-16.71	0.0197625	0.615915	11	31	-125	-106	1-deoxy-D-xylulose-5-phosphate synthase	(((((((((((.(((.((((&))).).))).)))))))))))
	sRNA-12	espK	Rv3879c	-14.76	0.0235789	0.606081	10	41	-45	-22	ESX-1 secretion-associated protein EspK	(((.((((((((((((((((((((&))))))))....))))).)))))))....)))
	sRNA-12	fadD26	Rv2930	-12.85	0.0406232	0.573914	23	43	-129	-110	fatty-acid--CoA ligase FadD26	(((((((((((.((.(((((&))))).)).))).))))))))
	sRNA-12	fadD28	Rv2941	-10.51	0.0260374	0.600435	15	42	-77	-49	long-chain-fatty-acid--AMP ligase FadD28	(((((....(((((.(((((.....((((&))))..))).)).))))).....)))))
	sRNA-12	fadD29	Rv2950c	-11.82	0.0118359	0.643065	29	57	-157	-132	long-chain-fatty-acid--AMP ligase FadD29	(((..((((((((((((.(((.((((&)))).))).))))))..))).)))..)))
	sRNA-12	fbiA	Rv3261	-14.75	0.0246287	0.603612	74	92	-23	-5	2-phospho-L-lactate transferase	(((((((((..((((((((&))))))))..)))))))))
	sRNA-12	ftsH	Rv3610c	-9.67	0.00561119	0.679483	21	41	-160	-140	zinc metalloprotease FtsH	((((......(((((((((((&))))))).)))).....))))
	sRNA-12	gabD2	Rv1731	-15.44	0.0495706	0.561325	16	41	-52	-24	succinate-semialdehyde dehydrogenase	((((.(((.(((((((...((((.(((((&))).)).)))))))))))))).))))
	sRNA-12	gabP	Rv0522	-16.09	0.0484636	0.562778	27	43	52	65	GABA permease GabP	((((((((((((((&)))))))))...)))))
	sRNA-12	galK	Rv0620	-10.68	0.0233202	0.606703	15	35	-42	-24	galactokinase	(((((((.(((((.(.(((&))).).)).))).)).)))))
	sRNA-12	gdh	Rv2476c	-12.21	0.00175576	0.730564	15	22	-98	-91	NAD-dependent glutamate dehydrogenase	((((((((&))))))))
	sRNA-12	glmS	Rv3436c	-13.04	0.0169352	0.624301	15	42	-92	-66	glucosamine--fructose-6-phosphate aminotransferase	((((((....(((((((..(((..(((&)))..)))..))))))).....))))))
	sRNA-12	glnD	Rv2918c	-14.02	0.013793	0.635164	4	41	-121	-90	bifunctional uridylyltransferase/uridylyl-removing enzyme	(((..(((((((((((.(((((..((((((((&))))).)))..)))).)..)))))).)))))....)))
	sRNA-12	gltB	Rv3859c	-14.29	0.00218426	0.721401	19	32	-34	-20	glutamate synthase large subunit	(((((((((..((((&)))).)))))))))
	sRNA-12	glyS	Rv2357c	-10.33	0.0243888	0.604168	15	32	-31	-16	glycine--tRNA ligase	((((((((((((..((&))..))))))..))))))
	sRNA-12	gnd1	Rv1844c	-15.36	0.0171036	0.62377	9	43	-66	-27	6-phosphogluconate dehydrogenase	((((((.......((((.((((.((((..(((((((((((&))))))))))))))).)))))))).....))))))
	sRNA-12	gpsI	Rv2783c	-13.16	0.00203944	0.7243	25	41	-192	-177	bifunctional guanosine pentaphosphate synthetase/polyribonucleotide nucleotidyltransferase	((((((((((.(((((&)))).).))))))))))
	sRNA-12	groEL1	Rv3417c	-12.13	0.0109981	0.646799	11	41	-26	6	chaperonin GroEL	((.(((...(((((((((...((((.((.(((&)))..)).)))).)))))))))...))).))
	sRNA-12	groEL2	Rv0440	-14.94	0.00614028	0.675256	10	40	-100	-68	molecular chaperone GroEL	((((((((.(((((.....(((((..(((((((&)))).)))..)))))))))))))))...)))
	sRNA-12	guaB1	Rv1843c	-11.05	0.0117574	0.643405	15	32	-163	-147	inosine-5'-monophosphate dehydrogenase	((((((((.((((((((&)))).)))).))))))))
	sRNA-12	guaB2	Rv3411c	-14.27	0.00950429	0.654119	12	39	-3	25	inosine-5'-monophosphate dehydrogenase	((.(((((((((((.(((((..((((((&))))))..)))))))))).)))))).))
	sRNA-12	gyrA	Rv0006	-12.52	0.0105325	0.648982	68	87	-130	-110	DNA gyrase subunit A	((.((((((((((..((((((&)))))).)))))))))).))
	sRNA-12	hemA	Rv0509	-9.75	0.00824855	0.661097	13	41	-101	-67	glutamyl-tRNA reductase	((.((((.(((((((.((........(((((((((&)))))).)))))))))).)).))))..))
	sRNA-12	hemN	Rv2388c	-18.3	0.047559	0.563985	15	39	27	51	oxygen-independent coproporphyrinogen III oxidase	((((...(((((((..(((((.(((&))).)))))...))).)))).))))
	sRNA-12	hrp1	Rv2626c	-11.14	0.0185197	0.619466	15	39	38	66	hypoxic response protein	((((((((.(((....(.(((((((.(((&)))..))))))))))).))))))))
	sRNA-12	ilvA	Rv1559	-12.86	0.0234005	0.606509	15	31	-49	-33	threonine dehydratase IlvA	((((((((((.((.(((&))).)).))))))))))
	sRNA-12	iniA	Rv0342	-11.45	0.0089699	0.656983	20	32	-186	-173	isoniazid inductible protein IniA	((((.(((.(((((&))))).)))))))
	sRNA-12	iniB	Rv0341	-16.87	0.00805029	0.662283	15	40	29	55	isoniazid inducible protein IniB	(((((((((((.((..(((((((.(((&)).).)))))))))))))).))))))
	sRNA-12	lhr	Rv3296	-13.95	0.0308233	0.590615	15	40	-133	-101	ATP-dependent helicase	(((((......(((((....(((((((.((.((&)).))))))))))))))....)))))
	sRNA-12	lpqL	Rv0418	-17.24	0.041585	0.572459	22	54	-62	-26	lipoprotein aminopeptidase LpqL	((((((..(((((((((..........((((((((((&)).)))))))).......)))))))))))))))
	sRNA-12	lpqY	Rv1235	-11.47	0.0183242	0.620043	12	41	3	34	trehalose ABC transporter substrate-binding lipoprotein LpqY	((((.((.(((.((.((((((.((..(.((((&)))).)..)).)))))).))))).))))))
	sRNA-12	mak	Rv0127	-15.52	0.0138983	0.634767	81	92	-125	-114	maltokinase	((.(((((((((&))))))))).))
	sRNA-12	mbtE	Rv2380c	-12.31	0.0453837	0.566966	7	43	-147	-108	peptide synthetase	(((.((.(((((((.(.((..(((((((((((.(.(((((&)))))).))))).))))))))))))).))).)).)))
	sRNA-12	mce2C	Rv0591	-14.76	0.0394186	0.575776	15	39	-105	-82	Mce family protein Mce2C	(((.((((((((((((.(((((((&))))))).))).))))))))).)))
	sRNA-12	metK	Rv1392	-10.19	0.037696	0.578521	15	34	61	78	S-adenosylmethionine synthetase	((((((((((((.(((.(&).)))))))))...))))))
	sRNA-12	mgtE	Rv0362	-16.1	0.0111385	0.646156	10	41	-65	-35	Mg2+ transport transmembrane protein MgtE	(((((((..((((..(((((.(.((.(((((&))))).))..).)))))..))))..)))))))
	sRNA-12	mmpL10	Rv1183	-14.46	0.0146545	0.63199	15	42	2	27	transmembrane transport protein MmpL10	(((((..((((..((.(((.((((((&))))))))).))..)))).....)))))
	sRNA-12	mmpL12	Rv1522c	-17.2	0.0233338	0.60667	16	40	-125	-98	transmembrane transport protein MmpL12	(((....(((((((((...(((((((((&))).)))))))))))))))...)))
	sRNA-12	mmpL8	Rv3823c	-13.64	0.0136756	0.63561	10	39	-74	-49	integral membrane transport protein MmpL8	((((.(((((((..((((((((((((&))))..))))))))..))...)))))))))
	sRNA-12	mmpL9	Rv2339	-17.11	0.00531562	0.682001	11	39	49	77	transmembrane transport protein MmpL9	((.((.((((((((((((..(((((((((&)))))))))..)))))))).)))))).))
	sRNA-12	moeW	Rv2338c	-21.06	0.0152304	0.629956	21	45	-83	-64	molybdopterin biosynthesis protein MoeW	((((((((((((((((((((&))).))))).))...))))))))))
	sRNA-12	mqo	Rv2852c	-11.33	0.0222123	0.609436	11	32	-7	14	malate:quinone oxidoreductase	((((.(((((((..(((((((&)))))))..)))).))).))))
	sRNA-12	mtn	Rv0091	-15.67	0.0375375	0.578779	9	42	44	76	5'-methylthioadenosine/S-adenosylhomocysteine nucleosidase	((((((((((((((((((.(((.(((...((((&))))..))).))))).))))))))))))..))))
	sRNA-12	narG	Rv1161	-16.94	0.0020103	0.724905	15	43	-196	-164	nitrate reductase subunit alpha	(((((.......((((.((((.(((((..((((&)))).))))))))).)))).....)))))
	sRNA-12	narH	Rv1162	-14.62	0.0135803	0.635974	71	88	-54	-37	nitrate reductase subunit beta	(((((.((.((.((((((&)))))).)).)).)))))
	sRNA-12	nrdE	Rv3051c	-12.65	0.00637802	0.673461	29	39	-180	-171	ribonucleoside-diphosphate reductase subunit alpha	((((((((((&)))).))))))
	sRNA-12	nrdF1	Rv1981c	-10.42	0.0380086	0.578015	10	41	-84	-51	ribonucleoside-diphosphate reductase subunit beta NrdF1	((.((.....(((..(..(((((((((...((((&))))..))).)))))).)..))).....))))
	sRNA-12	nrdF2	Rv3048c	-9.96	0.0275955	0.597084	40	51	75	85	ribonucleoside-diphosphate reductase subunit beta NrdF2	(((((((.(((&)).).)))))))
	sRNA-12	nrdZ	Rv0570	-11.52	0.0130224	0.638151	79	92	32	48	vitamin B12-dependent ribonucleoside-diphosphate reductase	(((((((.(((..((((&))))))))))))))
	sRNA-12	nuoH	Rv3152	-12.25	0.0262035	0.60007	16	36	-38	-17	NADH-quinone oxidoreductase subunit H	((((.((.((((((((((((((&)))))).))))))))))))))
	sRNA-12	pafA	Rv2097c	-14.93	0.00445653	0.690101	15	39	-10	15	proteasome accessory factor PafA	(((......(((((((((((..(((&)))..)))).))))))).....)))
	sRNA-12	pckA	Rv0211	-21.93	0.0434173	0.569761	15	41	22	49	phosphoenolpyruvate carboxykinase	((((((.((.((((((.((((..(((((&)))))..)))).)))))))).))))))
	sRNA-12	pcnA	Rv3907c	-12.7	0.0125683	0.639984	22	41	-137	-116	poly(A) polymerase PcnA	((((...((((.((((.(((((&))))).))))))))..))))
	sRNA-12	PE_PGRS10	Rv0747	-12.9	0.0336244	0.585442	19	43	-154	-130	PE-PGRS family protein PE_PGRS10	(((.(((((((.((.((.(((((((&))))))).))))))))...))))))
	sRNA-12	PE_PGRS14	Rv0834c	-12.31	0.00458394	0.688816	11	41	-156	-122	PE-PGRS family protein PE_PGRS14	((((.....((((.((...(((.(((..(((..((&))..)))..)))))))).)))).....))))
	sRNA-12	PE_PGRS25	Rv1396c	-20.96	0.0221295	0.609645	16	42	-76	-47	PE-PGRS family protein PE_PGRS25	(((((((((((...(((((..(((((.(((&))).)))))..))))))))))))))))
	sRNA-12	PE_PGRS27	Rv1450c	-14.22	0.0362037	0.580983	11	41	-72	-48	PE-PGRS family protein PE_PGRS27	(((..(.((((((((((((((((((&))))))))))).))).)))).)......)))
	sRNA-12	PE_PGRS50	Rv3345c	-11.43	0.000873032	0.758727	81	91	59	70	PE-PGRS family protein PE_PGRS50	((((((..((((&)))).))))))
	sRNA-12	PE_PGRS7	Rv0578c	-17.11	0.030694	0.590863	66	83	-24	-8	PE-PGRS family protein PE_PGRS7	(((((.(((((((((((&)))).))))))).)))))
	sRNA-12	pepB	Rv2213	-10.5	0.0211587	0.612144	20	30	-194	-184	cytosol aminopeptidase	((.((((((((&)))).))))))
	sRNA-12	pepC	Rv0800	-14.72	0.0352933	0.582526	15	31	-150	-132	M18 family aminopeptidase	((((((..(.(((((((((&))))))))).)))))))
	sRNA-12	pfkA	Rv3010c	-11.2	0.0261098	0.600275	20	38	-47	-31	6-phosphofructokinase	((((((((((.((((((&)))))..).))))))))))
	sRNA-12	pgi	Rv0946c	-13.16	0.0299318	0.592343	16	40	49	66	glucose-6-phosphate isomerase	(((((((((((((.((((&))))...)))))))))).....)))
	sRNA-12	phoH2	Rv1095	-13.73	0.0116466	0.643888	66	82	42	58	phosphate starvation-inducible protein PsiH	((((((((((((.((((&))))))))).)))))))
	sRNA-12	pknH	Rv1266c	-16.12	0.0333084	0.586007	10	42	-145	-106	serine/threonine-protein kinase PknH	((((..((.(((((((((....(((.......((((((((&))))))))..)))..))))))))).))..))))
	sRNA-12	pknJ	Rv2088	-13.79	0.0282824	0.595656	4	41	-159	-125	transmembrane serine/threonine-protein kinase PknJ	((((((.....((((((((((..((((.(((((((&))))).))...)))).)))..)))))))....))))))
	sRNA-12	pks4	Rv1181	-10.4	0.0229458	0.607614	9	41	33	56	polyketide beta-ketoacyl synthase	(((.((((((((((((.(((((((&)))))))....))))))).)))))......)))
	sRNA-12	pncB1	Rv1330c	-9.38	0.0191606	0.61761	30	43	-78	-65	nicotinic acid phosphoribosyltransferase PncB1	((((((.....(((&))).....))))))
	sRNA-12	pncB2	Rv0573c	-18.36	0.0477862	0.56368	9	39	-199	-169	nicotinic acid phosphoribosyltransferase PncB2	(((((((.(((.(((((((((((..((((((&)))).))..))))))))))))))))).))))
	sRNA-12	ponA2	Rv3682	-17.54	0.0204636	0.613994	15	40	-93	-70	bifunctional penicillin-insensitive transglycosylase/penicillin-sensitive transpeptidase	(((...(((((((((((.((((((&)))))).)).))))).))))...)))
	sRNA-12	PPE12	Rv0755c	-13.42	0.00175079	0.730682	18	42	2	25	PPE family protein PPE12	(((((...(((((((((.((((((&)))))).)))))))))....)))))
	sRNA-12	PPE3	Rv0280	-19.24	0.0294913	0.593213	4	41	-4	34	PPE family protein PPE3	(((((((.(((.(((((((.(((((((...((((((((&))))))))...)))))))))))))))))..)))).)))
	sRNA-12	PPE46	Rv3018c	-16.78	0.0499373	0.560849	6	41	68	100	PPE family protein PPE46	((((..((((((.(((((((.((((((((((((&))))))))..))).).)))))))))))))...))))
	sRNA-12	PPE64	Rv3558	-13.6	0.0322781	0.587882	13	40	-96	-67	PPE family protein PPE64	((.(((...((((((((.((((...(((((&)))))..))))..)))))))).))).))
	sRNA-12	ppk1	Rv2984	-11.84	0.00873363	0.658298	15	42	-193	-164	polyphosphate kinase	(((((....((((((...((((((..((((&)))).)))))).)))))).....)))))
	sRNA-12	ppk2	Rv3232c	-12.49	0.00468492	0.68782	20	39	-196	-181	polyphosphate kinase	((((.(((((((((((&))))...)))))))..))))
	sRNA-12	proA	Rv2427c	-22.31	0.03362	0.58545	11	41	-57	-27	gamma-glutamyl phosphate reductase	((((.(((((..(((((.(((((((((((((&)))))))))))))))))).)))))...))))
	sRNA-12	prpD	Rv1130	-11.8	0.0299369	0.592333	21	44	47	70	2-methylcitrate dehydratase	((((.(((((((((((((.(((((&)))))))))))).)))))).))))
	sRNA-12	pstP	Rv0018c	-15.18	0.0149118	0.631073	67	89	-7	19	phosphoserine/threonine phosphatase PstP	(((((((((......(.(((((((((&))))))))).)...)))))))))
	sRNA-12	purA	Rv0357c	-10.96	0.0272999	0.597707	16	41	-102	-78	adenylosuccinate synthetase	(((((((..(.((.((((.((((((&)))))).).))))).)..))).))))
	sRNA-12	purH	Rv0957	-10.11	0.0188902	0.618387	21	27	-199	-193	bifunctional phosphoribosylaminoimidazolecarboxamide formyltransferase/inosinemonophosphate cyclohydrolase	(((((((&)))))))
	sRNA-12	purT	Rv0389	-9.91	0.0101021	0.651077	79	89	-10	-1	phosphoribosylglycinamide formyltransferase PurT	(((.((((((&))))))..)))
	sRNA-12	radA	Rv3585	-16.22	0.0120994	0.641938	13	32	-173	-151	DNA repair protein RadA	(((..((((.(((.(((((((((&)))))))))))).)))))))
	sRNA-12	recA	Rv2737c	-13.49	0.00161054	0.734136	15	51	-81	-44	recombinase A	(((...((((((((((...(((.((((....(((.(((&)))..)))....)))))))....)))))))))).)))
	sRNA-12	rpoB	Rv0667	-14.95	0.0210095	0.612537	27	41	-136	-122	DNA-directed RNA polymerase subunit beta	((((((..(.(((((&))))).)..))))))
	sRNA-12	rpsB	Rv2890c	-11.48	0.0400516	0.574792	20	31	-70	-58	30S ribosomal protein S2	((((.((((((((&))))))))))))
	sRNA-12	Rv0216	Rv0216	-10.98	0.0261551	0.600176	77	89	86	98	hydratase	(((.....(((((&))))).....)))
	sRNA-12	Rv0235c	Rv0235c	-12.66	0.0145429	0.632392	71	81	-199	-188	transmembrane protein	(((.((((((((&)))))))))))
	sRNA-12	Rv0383c	Rv0383c	-16.25	0.0446534	0.567992	65	76	-155	-144	hypothetical protein	((((((((((((&))))))))))))
	sRNA-12	Rv0412c	Rv0412c	-10.55	0.0127768	0.639136	13	39	-151	-124	membrane protein	((.(((((.(.(.(.((((...((((((&)))))).)))).).).))))))...))
	sRNA-12	Rv0476	Rv0476	-7.96	0.0480985	0.563263	15	36	-115	-95	transmembrane protein	(((.(((.((..((..(((((&)))))..))...)).))).)))
	sRNA-12	Rv0537c	Rv0537c	-11.49	0.0073348	0.666788	6	43	1	38	integral membrane protein	((((.((((....(((..(((.((..((...(((((((&)))))))...))..)).)))..))).....))))))))
	sRNA-12	Rv0538	Rv0538	-12.43	0.0055496	0.679998	79	92	-47	-33	membrane protein	(((((((....((((&))))...)))))))
	sRNA-12	Rv0794c	Rv0794c	-15.97	0.0274562	0.597377	10	41	-78	-51	oxidoreductase	(((......((((((((.((((((((((&)))).)))))).)))..)).)))......)))
	sRNA-12	Rv0842	Rv0842	-10.54	0.0146946	0.631846	15	41	-196	-173	integral membrane protein	(((.(((.(((((((..((..(((&)))..))..))))))).....))))))
	sRNA-12	Rv0846c	Rv0846c	-10.11	0.0127243	0.639348	16	32	-179	-160	oxidase	(((((.((..((((..((((&))))))))..)))))))
	sRNA-12	Rv1004c	Rv1004c	-14.41	0.00818004	0.661504	15	40	-125	-104	membrane protein	(((..((((((.((((..((((&))))..)))).)).)))).....)))
	sRNA-12	Rv1096	Rv1096	-14.1	0.0458891	0.566264	11	41	-188	-158	glycosyl hydrolase	((((((((((.((.((((....((((((.((&)).))))))))))...))))))))...))))
	sRNA-12	Rv1232c	Rv1232c	-11.08	0.0154084	0.629341	15	42	-99	-71	hypothetical protein	(((((((.((..(((((.(((((((((((&))))))).)))).))))))).)))))))
	sRNA-12	Rv1364c	Rv1364c	-12.77	0.00563882	0.679254	9	40	-85	-57	sigma factor regulatory protein	(((.(((.((..(((((.(((((((((((&))))))))))).)))...))..)).))).)))
	sRNA-12	Rv1378c	Rv1378c	-11.25	0.0264752	0.599477	10	30	-198	-180	hypothetical protein	((((((((..(((((((((&)))).)))))..)))))).))
	sRNA-12	Rv1451	Rv1451	-14.1	0.0379855	0.578053	71	81	-151	-141	protoheme IX farnesyltransferase	(((((((((((&)))))))))))
	sRNA-12	Rv1510	Rv1510	-11.35	0.00770795	0.664393	8	32	-17	9	hypothetical protein	((((..((((((((..(((.((((((&)))).)).)))..))))))))))))
	sRNA-12	Rv1516c	Rv1516c	-15.36	0.0286314	0.594942	10	32	-133	-113	sugar transferase	((.(((.((.(((((((((((&)))).))))))).))..))).))
	sRNA-12	Rv1588c	Rv1588c	-21.45	0.048158	0.563184	77	92	14	30	hypothetical protein	(((((((((((((.(((&))))))))))))))))
	sRNA-12	Rv1672c	Rv1672c	-13.25	0.0181521	0.620556	15	41	-143	-114	integral membrane transport protein	(((.......(((((.(((((((((..(((&)))..))))).)))))))))....)))
	sRNA-12	Rv1697	Rv1697	-23.81	0.0154103	0.629335	11	32	-121	-95	hypothetical protein	(((((((....((((..((((((((((&)))))))))).)))))))))))
	sRNA-12	Rv1722	Rv1722	-12.19	0.0251358	0.602451	15	41	-166	-143	carboxylase	((((....((((((((((((.(((&)))..))))))))))))......))))
	sRNA-12	Rv1754c	Rv1754c	-11.21	0.0400435	0.574804	28	59	-51	-18	hypothetical protein	(((((((((((...((((((((...(((((((((&))))))))).))))))))...)))))))))))
	sRNA-12	Rv1765c	Rv1765c	-15.56	0.0169129	0.624372	68	85	-33	-17	hypothetical protein	(((((((((.(((((((&)))))))..)))))))))
	sRNA-12	Rv1817	Rv1817	-10.3	0.0150863	0.630459	4	13	-188	-178	flavoprotein	((((.((((((&))))))))))
	sRNA-12	Rv1842c	Rv1842c	-17.27	0.0106106	0.64861	15	41	-31	-5	hypothetical protein	((((..((((.((((((((.((..(((&)))..)))))).))))..)))).))))
	sRNA-12	Rv2004c	Rv2004c	-14.83	0.0224759	0.608776	20	41	-70	-47	hypothetical protein	(((((......(((((((((((((&)))))))))))))....)))))
	sRNA-12	Rv2015c	Rv2015c	-16.34	0.0257015	0.601179	68	85	-33	-17	hypothetical protein	(((((((((.(((((((&)))))))..)))))))))
	sRNA-12	Rv2024c	Rv2024c	-10.31	0.0478595	0.563582	29	46	-175	-158	hypothetical protein	((((((((.((..(((((&))))).)).)))).))))
	sRNA-12	Rv2025c	Rv2025c	-9.93	0.0253321	0.602007	16	32	-9	9	cation efflux system protein	((((((..((((.(((((&))).)))))).))))))
	sRNA-12	Rv2077c	Rv2077c	-14.05	0.0290933	0.594008	15	40	-81	-57	transmembrane protein	(((....((((.((..(((((((((&)))).)))))..)))))).....)))
	sRNA-12	Rv2100	Rv2100	-15	0.0204998	0.613897	10	40	-79	-46	hypothetical protein	(((..(((((.(((((....(((((.((((((((&)))).)))).)))))))))))))))...)))
	sRNA-12	Rv2172c	Rv2172c	-11.8	0.0469085	0.564865	69	87	-10	8	hypothetical protein	(((((((.((.(((((((&)))))))..)).)))))))
	sRNA-12	Rv2226	Rv2226	-16.38	0.00960672	0.653586	8	30	-175	-157	hypothetical protein	(((((((((((((((((((&)))))).)))...))))))))))
	sRNA-12	Rv2315c	Rv2315c	-14.5	0.018952	0.618209	16	40	-62	-38	hypothetical protein	(((....((((.((((((((.((((&)))).))))).)))))))....)))
	sRNA-12	Rv2345	Rv2345	-13.21	0.018149	0.620565	29	40	-36	-25	transmembrane protein	(((.((((((((&)))))))).)))
	sRNA-12	Rv2366c	Rv2366c	-12.99	0.0495262	0.561383	11	41	53	84	transmembrane protein	((((..(..(((((...((((((..(((((((&))).)))).))))))..)))))..)..))))
	sRNA-12	Rv2387	Rv2387	-11.04	0.0205643	0.613723	65	82	-55	-38	hypothetical protein	(((..((((((.((((((&)))))).))))))..)))
	sRNA-12	Rv2402	Rv2402	-11.77	0.0438651	0.569116	15	41	-28	-2	trehalase	((((..(((((((.(..(((.(.((((&)))).))))..).)))))))...))))
	sRNA-12	Rv2414c	Rv2414c	-12.15	0.0338153	0.585102	68	88	-177	-159	hypothetical protein	((((.(((((..(((((((&))))))..)..))))).))))
	sRNA-12	Rv2423	Rv2423	-12.09	0.0178095	0.621588	16	40	-75	-54	hypothetical protein	(((...((((.(((.(((((((&)))))).).))).)))).....)))
	sRNA-12	Rv2456c	Rv2456c	-11.81	0.0454589	0.566861	15	32	-92	-71	MFS-type transporter	((((((((....((((.(((((&))))).))))))))))))
	sRNA-12	Rv2531c	Rv2531c	-15.12	0.0125617	0.640011	12	42	56	82	amino acid decarboxylase	(((((...((((.(.((.(((((((((&))))))).)).))..).)))).....)))))
	sRNA-12	Rv2627c	Rv2627c	-10.64	0.0288872	0.594423	38	52	-86	-75	hypothetical protein	((((((((((((&))))))))...))))
	sRNA-12	Rv2681	Rv2681	-13.52	0.0471724	0.564507	11	41	-159	-139	hypothetical protein	((((.((((((((((((((((&))).)))))).....))))))).....))))
	sRNA-12	Rv2733c	Rv2733c	-16.52	0.0396409	0.575429	15	40	-43	-18	(dimethylallyl)adenosine tRNA methylthiotransferase	(((.....((((.(((.((((.((((&)))).)))).))).)))).....)))
	sRNA-12	Rv2752c	Rv2752c	-12.96	0.00863146	0.658876	23	44	-100	-77	ribonuclease J	(((((((......(((..((((((&)))))).))).....)))))))
	sRNA-12	Rv2812	Rv2812	-11.3	0.00923936	0.655521	4	41	-132	-94	transposase	(((...((((.((((.((((..(((((.(.(((((((((&))))).)))).).)).))))))))))).))))...)))
	sRNA-12	Rv2958c	Rv2958c	-11.7	0.0157284	0.62825	11	32	53	76	PGL/p-HBAD biosynthesis glycosyltransferase	(.((((...(((((.((((..(((&))).)))).)))))..)))).)
	sRNA-12	Rv2962c	Rv2962c	-13	0.0278358	0.596581	5	15	56	66	PGL/p-HBAD biosynthesis rhamnosyltransferase	(((((((((((&)))))))))))
	sRNA-12	Rv3034c	Rv3034c	-11	0.0431119	0.570204	12	43	-14	19	acetyltransferase	(((((.((.((.(((((.(((.(((((.(((((&)))))))))))))...))))))).)).)))))
	sRNA-12	Rv3225c	Rv3225c	-11.3	0.00773288	0.664236	15	32	-71	-53	GCN5-like N-acetyltransferase	((((((....(((((((((&))))).))))..))))))
	sRNA-12	Rv3241c	Rv3241c	-10.14	0.0390566	0.576344	15	32	-198	-182	hypothetical protein	((.(((..(((((((((&)).)))))))..))).))
	sRNA-12	Rv3292	Rv3292	-14.12	0.0260532	0.6004	26	47	-87	-68	hypothetical protein	(((((.((((.(((((((((&)))))))))...)))).)))))
	sRNA-12	Rv3415c	Rv3415c	-12.9	0.0220326	0.60989	15	40	-181	-158	hypothetical protein	((.(..(((((((((((.((((((&)))))))))...))))))))..).))
	sRNA-12	Rv3577	Rv3577	-11.06	0.0358257	0.58162	23	40	3	16	hypothetical protein	((((((((((((((&))))).))))...)))))
	sRNA-12	Rv3629c	Rv3629c	-10.13	0.04753	0.564024	7	33	-198	-179	integral membrane protein	(((((((((.((((((((((&)))))...)))...)).)))).)))))
	sRNA-12	Rv3630	Rv3630	-14.74	0.0234447	0.606403	21	41	-66	-48	integral membrane protein	((((....(((((((((((&))).)))))))).....))))
	sRNA-12	Rv3651	Rv3651	-11.28	0.0151951	0.630079	74	82	-80	-72	hypothetical protein	(((((((((&)))))))))
	sRNA-12	Rv3686c	Rv3686c	-13.77	0.0324122	0.587635	76	87	-78	-67	hypothetical protein	((((((((((((&))))))))))))
	sRNA-12	Rv3707c	Rv3707c	-10.86	0.0329791	0.586601	10	40	-123	-94	hypothetical protein	(((((..((((((((((((((((..(((((&)))))))))).))).))))))))...)))))
	sRNA-12	Rv3727	Rv3727	-17.01	0.026094	0.60031	16	39	-188	-160	oxidoreductase	((((.......((((((((((.(.(((((&)))))).))))))))))...))))
	sRNA-12	Rv3762c	Rv3762c	-14.67	0.0076766	0.66459	15	32	-189	-170	hydrolase	(((((((...((((((((((&))))))))))))).))))
	sRNA-12	Rv3779	Rv3779	-11.92	0.0214754	0.611319	26	34	-120	-112	transmembrane protein	(((((((((&)))))))))
	sRNA-12	Rv3802c	Rv3802c	-13.74	0.0472077	0.564459	4	41	-123	-84	membrane protein	(((....((((((((.(.(((..((((.(((.(((.((((&))))))).))))))).))).)))))))))......)))
	sRNA-12	Rv3896c	Rv3896c	-11.69	0.0432705	0.569974	27	54	-141	-121	hypothetical protein	(..((((((((((((((((((&))))))....)))))...)))))))..)
	sRNA-12	secF	Rv2586c	-12.75	0.0392882	0.57598	16	41	-69	-42	protein translocase subunit SecF	((((((....(.((((((.(.(((.(((&))).))).))))))).)...))))))
	sRNA-12	sirA	Rv2391	-14.16	0.0327697	0.586981	20	39	-72	-51	sulfite reductase	(((((((((((.((.((((.((&)))))).)))))))))))))
	sRNA-12	sppA	Rv0724	-15.67	0.0129941	0.638264	10	30	-196	-180	protease IV SppA	(((((((((((((((((&))))))))....)))))))))
	sRNA-12	thrA	Rv1294	-13.74	0.0471724	0.564507	11	43	-87	-53	homoserine dehydrogenase	(((((....((.(.(((((((....((((((((((&))))))))))..))))))).).))....)))))
	sRNA-12	tig	Rv2462c	-12.46	0.0145429	0.632392	11	36	41	70	trigger factor	(((((..((((.(((((((..(((((.(((&))).)))))))))))).)))))))))
	sRNA-12	tkt	Rv1449c	-14.71	0.0235789	0.606081	16	31	-117	-99	transketolase	(((((((...(((((((((&))))))))))))))))
	sRNA-12	topA	Rv3646c	-14.19	0.019071	0.617867	12	40	-165	-141	DNA topoisomerase I	(((.((((((((((((((.((((((&))))).).)).))))))))))))...)))
	sRNA-12	trpS	Rv3336c	-13.1	0.0147475	0.631657	14	40	45	68	tryptophan--tRNA ligase	(((...(((((...((((((((((&))))))))))......)))))...)))
	sRNA-12	uvrD1	Rv0949	-13.63	0.0190374	0.617963	14	37	6	30	ATP-dependent DNA helicase UvrD	((((..((((.(.((((((..((((&))))..)))))).)))))..))))
	sRNA-12	wag31	Rv2145c	-10.91	0.0084899	0.659687	16	32	13	27	cell wall synthesis protein Wag31	(((((.(((((((((&))).)))))).))).))
	sRNA-12	zmp1	Rv0198c	-11.9	0.0215768	0.611056	15	42	32	59	zinc metalloprotease	((.(((..(((..(((.((((((..(((&)))..)))))).)))..)))...)))))
	sRNA-13	accD3	Rv0904c	-24.53	0.0497816	0.55951	19	50	-171	-141	acetyl-CoAcarboxylase carboxyl transferase subunit beta	(((((((.((((..(((..(((.((((((((&))).))))))))...)))..)))).)))))))
	sRNA-13	aceE	Rv2241	-16.81	0.0366303	0.579563	19	50	-92	-56	pyruvate dehydrogenase E1 component	(((((.(((((..((..(((.(((.((.....(((((&))))))).))).)))..))..))))).)))))
	sRNA-13	acs	Rv3667	-19.93	0.0123616	0.642755	21	56	-78	-40	acetyl-CoAsynthetase	((...(((((...(((((((((..((..(((..((((((&))))))..)))..))..))))))))))))))...))
	sRNA-13	agpS	Rv3107c	-28.73	0.0205745	0.614436	21	32	-23	-12	alkyldihydroxyacetonephosphate synthase	((((...(.(((&))).)...))))
	sRNA-13	amt	Rv2920c	-12.03	0.0320857	0.587875	34	55	-112	-86	ammonium transporter integral membrane protein	((((((...(((((((((.((.(((((&))))))))))))))))))))))
	sRNA-13	ansP1	Rv2127	-14.91	0.0116555	0.645897	18	55	1	37	L-asparagine permease	(((((((((((..(.(..(((.((..(.(((((((((&)))).))))).)..)).)))..))..))))))).))))
	sRNA-13	aspS	Rv2572c	-14.87	0.0382537	0.576798	31	50	-150	-132	aspartate--tRNA ligase	(((((((((((.(((((((&))).)))).)))))))))))
	sRNA-13	bioF2	Rv0032	-13.8	0.0134418	0.638236	111	139	-114	-91	8-amino-7-oxononanoate synthase	(((((((((((((.(.((.(((((&)))))..)).).)....))))))))))))
	sRNA-13	clpC1	Rv3596c	-12.76	0.0294329	0.593187	19	25	-86	-80	ATP-dependent protease ATP-binding subunit ClpC	(((((((&)))))))
	sRNA-13	cpsY	Rv0806c	-15.24	0.0359968	0.580669	17	33	-30	-8	exopolysaccharide phosphotransferase CpsY	(((((((......(((..(((((&)))))..))))))))))
	sRNA-13	ctpD	Rv1469	-17.04	0.0292396	0.593589	19	32	62	81	cobalt/nickel-exporting P-type ATPase	((..(((((.(((..((.((&))))))))))))))
	sRNA-13	ctpH	Rv0425c	-13.17	0.00569701	0.682336	19	25	89	95	metal cation transporting ATPase H	(((((((&)))))))
	sRNA-13	ctpI	Rv0107c	-19.6	0.00561694	0.683026	62	91	-21	11	cation-transporter ATPase I	(.((((((((.(((((..(((((...((((((&))))))..)))))..))))))))))))).)
	sRNA-13	cyp139	Rv1666c	-19.54	0.0386832	0.576083	21	47	-101	-75	cytochrome P450 Cyp139	((((.(((((.((..((.(.(.(((((&))))).).).))..))..)))))))))
	sRNA-13	dppA	Rv3666c	-19.52	0.0199861	0.616106	24	53	12	42	dipeptide ABC transporter substrate-binding lipoprotein DppA	(((((((((((((((.((...((((.((.((&)))).))))..)).))))))))).))))))
	sRNA-13	dxs2	Rv3379c	-12.91	0.03457	0.583219	92	102	-37	-26	1-deoxy-D-xylulose-5-phosphate synthase	(((((((.((((&)))))))))))
	sRNA-13	eccD5	Rv1795	-18.51	0.0277832	0.596695	47	82	-14	22	ESX-5 type VII secretion system protein EccD	((((((((((..((((..((.(.(..(((((.((((&)))).)))))..)).)).))))..))).))).))))
	sRNA-13	espK	Rv3879c	-12.54	0.019432	0.617718	90	105	2	17	ESX-1 secretion-associated protein EspK	((((((((((..((((&))))..))))))))))
	sRNA-13	fadD11	Rv1550	-14.5	0.0307053	0.590592	17	27	-25	-16	fatty-acid--CoA ligase FadD11	((((((((((&))))).)))))
	sRNA-13	fadD26	Rv2930	-14.88	0.0199163	0.616307	65	69	-81	-77	fatty-acid--CoA ligase FadD26	(((((&)))))
	sRNA-13	fadD28	Rv2941	-14.45	0.00930918	0.657685	19	29	-104	-93	long-chain-fatty-acid--AMP ligase FadD28	(((((.(((.((&))))).)))))
	sRNA-13	fadD29	Rv2950c	-14.02	0.00443186	0.694417	18	49	-1	34	long-chain-fatty-acid--AMP ligase FadD29	(((((..(((..((((((.((((.(.((.(.((((&)))).).)).))))).)))))))))..)))))
	sRNA-13	fadD30	Rv0404	-13.6	0.0227581	0.608573	105	129	-180	-157	long-chain-fatty-acid--AMP ligase FadD30	((((((((((..(((((.((((((&))))))...))))))))).))))))
	sRNA-13	fadD32	Rv3801c	-16.49	0.0322564	0.587546	43	59	-69	-54	long-chain-fatty-acid--AMP ligase FadD32	((((((((((((((((&)).))))))))))))))
	sRNA-13	fadE34	Rv3573c	-18.74	0.018603	0.620202	41	79	-154	-117	acyl-CoA dehydrogenase FadE34	(((((....(((.((((((((...((.(((((((((((&)))))))).).)).))..)))))))).)))....)))))
	sRNA-13	fadE5	Rv0244c	-15.03	0.0307053	0.590592	21	32	-44	-31	acyl-CoA dehydrogenase FadE5	(((.(((..(((((&))))).))))))
	sRNA-13	fbpA	Rv3804c	-16.79	0.0489165	0.560688	19	43	-196	-171	diacylglycerol acyltransferase/mycolyltransferase Ag85A	((((.((((.((..((((...(((((&)))))...)))).)).)))).))))
	sRNA-13	frdA	Rv1552	-20.23	0.0130606	0.639794	17	49	-144	-119	fumarate reductase flavoprotein subunit	((((((((((((...(((((((((((&))))......)))))))...)).))))))))))
	sRNA-13	ftsH	Rv3610c	-24.95	0.00171046	0.737502	19	57	-119	-80	zinc metalloprotease FtsH	((((((((.(((((((((..(((..((..((((.((.(((&))).)).)))).))..))).)))))))))..))))))))
	sRNA-13	gabD2	Rv1731	-14.07	0.0475695	0.562557	19	32	4	17	succinate-semialdehyde dehydrogenase	(((.(.((((((((&))).)))))).)))
	sRNA-13	glcB	Rv1837c	-17.56	0.0272424	0.597882	19	29	71	81	malate synthase	((((.((((((&)))))).))))
	sRNA-13	gltB	Rv3859c	-15.1	0.00218612	0.726773	17	50	-148	-109	glutamate synthase large subunit	(((((.(((..((((((.((...((...(((.((((.(((&))).)))).)))...)))))).))))))))))))
	sRNA-13	gyrB	Rv0005	-17.5	0.0189211	0.619238	21	48	-49	-18	DNA gyrase subunit B	((((((((((...(((.....(.(..((((((&))))))..).)...))).))))))))))
	sRNA-13	ileS	Rv1536	-16.79	0.0158536	0.629182	21	49	61	88	isoleucine--tRNA ligase	(.(((.(((((((.((.((..((((.((&)).))))...)))).)))))).).))).)
	sRNA-13	ilvB1	Rv3003c	-14.6	0.0199163	0.616307	35	45	-85	-75	acetolactate synthase large subunit IlvB	(((((((((((&)))))))))))
	sRNA-13	irtA	Rv1348	-13.73	0.0396109	0.57456	35	50	-101	-87	iron ABC transporter ATP-binding protein/permease IrtA	((((((((((.((((&)))).)).))))))))
	sRNA-13	lhr	Rv3296	-13.54	0.00569701	0.682336	19	40	74	95	ATP-dependent helicase	((.((((..(..((.(((.(((&))).))).))..)..)))).))
	sRNA-13	lpqL	Rv0418	-16.32	0.0275392	0.597228	123	139	31	48	lipoprotein aminopeptidase LpqL	(((((.((.(((((((((&))))))))))).)))))
	sRNA-13	mbtE	Rv2380c	-13.39	0.0262491	0.600115	37	53	-193	-177	peptide synthetase	(((((((((((.(.(((&)))).)))))).)))))
	sRNA-13	metE	Rv1133c	-20.55	0.0388449	0.575815	22	50	-4	29	5-methyltetrahydropteroyltriglutamate--homocysteine methyltransferase	(((((((((((.(((......((.((..(((((&)))))..)).)))))..)))))).)))))
	sRNA-13	mmpL3	Rv0206c	-13.58	0.0494251	0.559993	14	36	-145	-119	transmembrane transport protein MmpL3	(((((..(((.((.((((.((.(((((&))))))))))))).))).)))))
	sRNA-13	mmpL9	Rv2339	-11.16	0.0206862	0.614124	27	53	-126	-102	transmembrane transport protein MmpL9	(((((((((...((.((((((((((&)))))))))).))....)))).)))))
	sRNA-13	moeW	Rv2338c	-22.83	0.0217646	0.611179	17	32	20	36	molybdopterin biosynthesis protein MoeW	(((((..((((((.(((&))))))))).))).))
	sRNA-13	mutT4	Rv3908	-24.53	0.049364	0.560076	19	51	-106	-67	mutator protein MutT	((((((((((((((.((((.(((...........((((((&))))))))).)))).)))).))).))..)))))
	sRNA-13	PE_PGRS10	Rv0747	-14.47	0.0189242	0.619228	19	50	-164	-134	PE-PGRS family protein PE_PGRS10	((((((((((....(((.(((..(..(((((&)))))....)..))))))..)))))).)).))
	sRNA-13	PE_PGRS19	Rv1067c	-13.71	0.0145651	0.633859	26	53	-188	-163	PE-PGRS family protein PE_PGRS19	((.(((((((((.(((((.((..(((&)))..)).)))))..))).)))))).))
	sRNA-13	PE_PGRS2	Rv0124	-13.46	0.0290577	0.59397	16	24	51	59	PE-PGRS family protein PE_PGRS2	(((((((((&)))))))))
	sRNA-13	PE_PGRS20	Rv1068c	-13.35	0.0457762	0.565111	20	28	-189	-181	PE-PGRS family protein PE_PGRS20	(((((((((&)))))))))
	sRNA-13	PE_PGRS22	Rv1091	-13.22	0.0216094	0.611595	120	131	10	22	PE-PGRS family protein PE_PGRS22	((((((((.((((&))))))))))))
	sRNA-13	PE_PGRS25	Rv1396c	-13.61	0.0368591	0.579167	23	51	-51	-22	PE-PGRS family protein PE_PGRS25	(((((((...((((..((((.(((...(((&)))...))).))))....)))))))))))
	sRNA-13	PE_PGRS27	Rv1450c	-14.61	0.0330786	0.58598	99	133	-19	17	PE-PGRS family protein PE_PGRS27	(((((((....(..((((.((((.((((((((.(((&))).)))))).)))))).))))..)...)))))))
	sRNA-13	PE_PGRS4	Rv0279c	-12.17	0.0365733	0.579662	19	32	-101	-89	PE-PGRS family protein PE_PGRS4	(((((((((.(((&))).))))))).))
	sRNA-13	PE_PGRS43	Rv2490c	-12.04	0.0164591	0.627096	109	135	-15	12	PE-PGRS family protein PE_PGRS43	(((.((.(.((((...((((((.((((&)))).))))))...)))).).)).)))
	sRNA-13	PE_PGRS48	Rv2853	-23.28	0.0271462	0.598095	19	49	-148	-111	PE-PGRS family protein PE_PGRS48	(((((((((.(.((((((((...((.....(((((.((&)))))))..)))))))))).).)))))))))
	sRNA-13	PE_PGRS50	Rv3345c	-11.82	0.0004334	0.793589	67	84	-130	-111	PE-PGRS family protein PE_PGRS50	(((..(((((.((((.((((&)))).)))).))))))))
	sRNA-13	PE_PGRS51	Rv3367	-11.06	0.0239718	0.605516	91	104	26	38	PE-PGRS family protein PE_PGRS51	((((((((.((((&))))..))))))))
	sRNA-13	PE_PGRS55	Rv3511	-18.55	0.0221504	0.610155	25	49	-157	-133	PE-PGRS family protein PE_PGRS55	(((((((..((((((((((((.(((&))).)))))))))))).))).))))
	sRNA-13	PE16	Rv1430	-19.07	0.0244063	0.604453	53	81	-43	-15	PE family protein PE16	(((.(.(((((((((((.((.((((((((&)))))))))).)).)))).)))))).)))
	sRNA-13	PE9	Rv1088	-15.39	0.0389312	0.575673	38	57	-174	-155	PE family protein PE9	(((((((((((.(((.((((&))))))).))))).))))))
	sRNA-13	pgi	Rv0946c	-14.52	0.0121788	0.643553	24	48	-3	21	glucose-6-phosphate isomerase	((.(((((((.(((.((..(((((&)))))..))..))).))))))).))
	sRNA-13	pknH	Rv1266c	-12.66	0.0161981	0.627987	19	57	-129	-91	serine/threonine-protein kinase PknH	(((.((((((((((...(((.((.((.((.((.((((((&)))))).)).)).)).)).))).)))))).)).)).)))
	sRNA-13	pknJ	Rv2088	-12.83	0.0161981	0.627987	43	80	-84	-53	transmembrane serine/threonine-protein kinase PknJ	((((((((((.((.(((.((((((((((((((&))))).)))..)))))).))).)).))..)))).))))
	sRNA-13	pks3	Rv1180	-17.02	0.0366659	0.579501	20	30	70	87	polyketide beta-ketoacyl synthase	(((((.......((((((&)))))))))))
	sRNA-13	pks4	Rv1181	-18.35	0.0127803	0.640965	40	50	84	94	polyketide beta-ketoacyl synthase	(((((((((((&)))))))))))
	sRNA-13	ponA1	Rv0050	-14.61	0.0199163	0.616307	25	49	30	60	bifunctional penicillin-insensitive transglycosylase/penicillin-sensitive transpeptidase	(((((((((((......(((((..(.(((((&))))).)..))))))))))))))))
	sRNA-13	ponA2	Rv3682	-17.44	0.013348	0.638616	112	133	39	58	bifunctional penicillin-insensitive transglycosylase/penicillin-sensitive transpeptidase	((((((((.(((((((((((&))).)))))))).)))))).))
	sRNA-13	PPE11	Rv0453	-16.25	0.025283	0.602356	113	129	3	20	PPE family protein PPE11	(((..((((((((.((((&)))).)))))))).)))
	sRNA-13	PPE12	Rv0755c	-13.45	0.00135855	0.747361	18	30	-70	-55	PPE family protein PPE12	((((...(((((.(((&))).)))))))))
	sRNA-13	PPE19	Rv1361c	-21.98	0.0428097	0.56952	17	53	45	79	PPE family protein PPE19	((((((((.((((((.(.(((..((((.(((((((&))))))).))))...))).)..)))))).))))))))
	sRNA-13	PPE21	Rv1548c	-13.68	0.0315381	0.588941	19	46	-113	-82	PPE family protein PPE21	(((...((((.(((((.(((....(.((((((&))).))).)))).).)))).)))).)))
	sRNA-13	PPE23	Rv1706c	-19.28	0.0154216	0.630713	19	47	-2	31	PPE family protein PPE23	((((((((((((.(.(((...((..((...(((&)))...))..))))).)))))))))))))
	sRNA-13	PPE3	Rv0280	-19.25	0.0250676	0.602866	100	137	-79	-42	PPE family protein PPE3	((((((...((.((((((.((.(((((..(((((((((&))).)))))).))))).)).)))))).))...))))))
	sRNA-13	PPE35	Rv1918c	-13.35	0.0185034	0.620507	113	125	-88	-76	PPE family protein PPE35	(((((((.(((((&))))).)))))))
	sRNA-13	PPE42	Rv2608	-19.77	0.0428563	0.569449	24	53	-147	-118	PPE family protein PPE42	((.((.((((((..((((((...((((.((&)).))))....)))))).)))))).)).))
	sRNA-13	PPE46	Rv3018c	-13.82	0.0457762	0.565111	90	125	-172	-137	PPE family protein PPE46	(((.(((((.(.(((..(..((((.(((...(((((&)))))...))).))))..)..))).)..))))))))
	sRNA-13	PPE64	Rv3558	-13.07	0.0441565	0.567489	116	133	-105	-89	PPE family protein PPE64	(((((((((((((..((&))..)))))))))).)))
	sRNA-13	rne	Rv2444c	-15.4	0.0202858	0.61525	28	45	-189	-171	ribonuclease E	((((((.(((((.((((((&))))))))))).))))))
	sRNA-13	rpoB	Rv0667	-15.62	0.0162176	0.62792	23	32	-191	-181	DNA-directed RNA polymerase subunit beta	((((.(((.((&)).)))))))
	sRNA-13	Rv0194	Rv0194	-13.3	0.0303684	0.59127	118	125	-28	-21	multidrug ABC transporter ATPase/permease	((((((((&))))))))
	sRNA-13	Rv0246	Rv0246	-14.34	0.0422657	0.570355	99	131	22	51	integral membrane protein	((((.(.((((...((.(((((((((((((&))))))))).....)))).))..)))).)))))
	sRNA-13	Rv0794c	Rv0794c	-15.48	0.0258823	0.600958	16	32	-93	-77	oxidoreductase	(((((.(.(((((((((&))))))))).).)))))
	sRNA-13	Rv0892	Rv0892	-22.77	0.0376266	0.577855	40	59	-12	6	monooxygenase	(((((.((.(((((((((&)))))))))...)).)))))
	sRNA-13	Rv1145	Rv1145	-14.82	0.0490315	0.56053	19	51	5	37	transmembrane transport protein	((((((.((((.((((.(((.((.((.(((.((&))))).)).))..))).)))))))).)).))))
	sRNA-13	Rv1291c	Rv1291c	-18.54	0.0414165	0.571676	22	39	8	25	hypothetical protein	((((((.((((.((.(((&))).)).)))).))))))
	sRNA-13	Rv1378c	Rv1378c	-23.73	0.00673413	0.6741	22	40	9	29	hypothetical protein	(((((.(((((((((((.(((&)))))))))))))))))))
	sRNA-13	Rv1565c	Rv1565c	-27.34	0.0417721	0.57112	19	49	-1	32	acyltransferase	((((.((((((..(((((.((((.(((.(((((&))).))))).)))).))))))))))).))))
	sRNA-13	Rv1635c	Rv1635c	-19.84	0.0404053	0.573278	39	73	-83	-51	mannosyltransferase	((((((((..(((.(((((((.(((((((((((&))))))))))))))).))))))....))))).)))
	sRNA-13	Rv1683	Rv1683	-15.81	0.0256646	0.601463	120	129	-196	-187	bifunctional long-chain acyl-CoA synthase/lipase	((((((((((&))))))))))
	sRNA-13	Rv1817	Rv1817	-13.58	0.00738129	0.669513	54	80	72	100	flavoprotein	(((((((((((.((((.((.((((.((((&)))))))).))))))))))))).))))
	sRNA-13	Rv1867	Rv1867	-20.01	0.0348601	0.582694	19	50	-74	-41	hypothetical protein	((((..(((((..(((((...(((((((((.(((&))).)))))))))..))))))))))...))))
	sRNA-13	Rv2100	Rv2100	-18.54	0.013948	0.636226	25	49	-194	-168	hypothetical protein	(((..(((((....(((.((((((.((&))))))))..)))...))))).)))
	sRNA-13	Rv2435c	Rv2435c	-17.31	0.0261197	0.600412	24	42	-192	-173	cyclase	(((..(((((.((.((((((&)))))).)).))))).)))
	sRNA-13	Rv2455c	Rv2455c	-23.74	0.0269955	0.598431	19	42	-197	-173	2-oxoglutarate oxidoreductase subunit KorA	(((((((((..((((.(((((((((&))))))))).)))).)))))))))
	sRNA-13	Rv2565	Rv2565	-20.81	0.0252455	0.602445	39	48	15	24	NTE family protein	((((((((((&))))))))))
	sRNA-13	Rv2733c	Rv2733c	-11.73	0.0480857	0.561836	20	29	-54	-44	(dimethylallyl)adenosine tRNA methylthiotransferase	((.(((.((((&)))).)))))
	sRNA-13	Rv2864c	Rv2864c	-15.72	0.0337272	0.584767	122	139	-172	-156	penicillin-binding lipoprotein	((((((((((.(.((((&)))).).).)))))))))
	sRNA-13	Rv2975c	Rv2975c	-28.36	0.0231699	0.60752	23	60	40	79	hypothetical protein	((((.(((((((((((((.(((((.....(((..((((((&))))))..)))))))).)).))).)))).)))).))))
	sRNA-13	Rv3263	Rv3263	-18.16	0.0104978	0.651426	91	125	-122	-100	DNA methylase	((((((((((((((.((((((((&))))))))............))).)))))))))))
	sRNA-13	Rv3327	Rv3327	-14.92	0.0168327	0.625842	25	42	-149	-132	transposase fusion protein	(((.(((((.(((((.((&)).))))).))))).)))
	sRNA-13	Rv3365c	Rv3365c	-23.34	0.0334892	0.58521	19	37	42	65	hypothetical protein	(((((((......(((.(((((((&))).)))).))))))))))
	sRNA-13	Rv3727	Rv3727	-17.16	0.0149219	0.63253	24	57	-12	25	oxidoreductase	(((....(((((((((..((.((((((.((....(((&)))....)))))))).))))))).))))...)))
	sRNA-13	sirA	Rv2391	-19.59	0.0157365	0.629594	27	55	-65	-36	sulfite reductase	(((..((((((((((...((.(((((((((&)))))).))))).)))))))).))..)))
	sRNA-13	stp	Rv2333c	-17.51	0.0465991	0.563929	19	50	8	39	multidrug resistance protein	((((((.((.((((.(.(((.((.((.(((((&)))))..)).)).)))).)))))).).)))))
	sRNA-13	thyX	Rv2754c	-17.08	0.0414169	0.571675	17	47	63	95	thymidylate synthase ThyX	(((((.(((((.(.((.((..(.((...(((((&)))))...)).)..)).))).))))))))))
	sRNA-13	tkt	Rv1449c	-13.91	0.0189242	0.619228	20	50	25	57	transketolase	((((.....(((((.((((.((((..((.((((&)))).))..).)))))))..)))))..))))
	sRNA-13	topA	Rv3646c	-12.32	0.0127924	0.640913	17	37	-65	-42	DNA topoisomerase I	(((.((((((.(((.((..(((((&))))).))))))))))).)))
	sRNA-13	uvrB	Rv1633	-18.57	0.0364461	0.579883	58	80	24	46	excinuclease ABC subunit UvrB	(((((((((((((.((.((((((&)))))).))))))))))).))))
	sRNA-13	uvrD1	Rv0949	-24.25	0.0152272	0.631413	27	52	7	33	ATP-dependent DNA helicase UvrD	((((((((((((..((((...((((((&)))))).))))..))))).)))))))
	sRNA-14	gltB	Rv3859c	-14.71	0.000225233	0.515974	64	73	-13	-4	glutamate synthase large subunit	((((((((((&))))))))))
	sRNA-14	PE_PGRS50	Rv3345c	-13.61	5.03736e-05	0.587106	47	60	60	74	PE-PGRS family protein PE_PGRS50	(((....((((((((&))))))))...)))
	sRNA-14	thiE	Rv0414c	-176.13	6.79237e-08	0.935461	1	39	-67	-29	thiamine-phosphate synthase	(((((((((((((((((((((((((((((((((((((((&)))))))))))))))))))))))))))))))))))))))
	sRNA-17	gpsI	Rv2783c	-105.24	3.60489e-13	0.944869	1	39	-149	-111	bifunctional guanosine pentaphosphate synthetase/polyribonucleotide nucleotidyltransferase	(((((((((((((((((((((((((((((((((((((((&)))))))))))))))))))))))))))))))))))))))

## Sheet: Table S4
		Table S4 - The performance in different GC proportion
		Index	Accuracy	Specificity	Sensitivity	MCC	F1-score
		Low GC%	0.964567	0.97254	0.915493	0.858648	0.878378
		Middle GC%	0.96378	0.956881	0.974889	0.924599	0.953757
		High GC%	0.975033	0.963592	0.988539	0.950243	0.973202
